# Supplementary material for: Evidence that the human cell cycle is a series of uncoupled, memoryless phases
Source: Mol Syst Biol. 2019 Mar 19;15(3):e8604. doi: 10.15252/msb.20188604 (PMC6423720; doi:10.15252/msb.20188604)
Supplement: Supplementary file 3 — Source Data for Appendix [file MSB-15-e8604-s007.zip]

Archive with 1 entries (1 files):
- msb188604-sup-0007-SDataAppendix.xlsx
