# Supplementary material for: Evidence that the human cell cycle is a series of uncoupled, memoryless phases
Source: Mol Syst Biol. 2019 Mar 19;15(3):e8604. doi: 10.15252/msb.20188604 (PMC6423720; doi:10.15252/msb.20188604)
Supplement: Supplementary file 3 — Source Data for Appendix [file MSB-15-e8604-s007.zip › msb188604-sup-0007-SDataAppendix.xlsx]

## Sheet: RPE 40C
	ID	x at birth	y at birth	birth	S starts	G2 starts	M starts	cytokinesis		G1	S	G2	M	total
171109 temp 40 RPE_3
position1	1	2386	1674	4	40	80	98	100		6	6.66667	3	0.333333	16
	2	2372	1776	4	32	72	90	93		4.66667	6.66667	3	0.5	14.8333
	3	3348	2464	28	60	109	127	129		5.33333	8.16667	3	0.333333	16.8333
	4	2572	1956	32	62	119	138	140		5	9.5	3.16667	0.333333	18
	5	2528	2070	32	64	112	126	129		5.33333	8	2.33333	0.5	16.1667
	6	444	2720	27	62	96	109	112		5.83333	5.66667	2.16667	0.5	14.1667
	7	3182	1222	37	75	115	128	130		6.33333	6.66667	2.16667	0.333333	15.5
	8	1228	2144	40	87	136	146	149		7.83333	8.16667	1.66667	0.5	18.1667
	9	742	304	44	84	126	140	142		6.66667	7	2.33333	0.333333	16.3333
	10	632	344	44	82	124	145	146		6.33333	7	3.5	0.166667	17
	11	3130	1784	56	132	173	189	191		12.6667	6.83333	2.66667	0.333333	22.5
	12	2852	936	56	103	146	167	169		7.83333	7.16667	3.5	0.333333	18.8333
	13	1876	3012	63	145	186	208	210		13.6667	6.83333	3.66667	0.333333	24.5
	14	2362	2178	88	126	165	178	179		6.33333	6.5	2.16667	0.166667	15.1667
	15	1189	996	98	128	166	182	184		5	6.33333	2.66667	0.333333	14.3333
	16	794	1615	112	154	192	206	208		7	6.33333	2.33333	0.333333	16
	17	2600	1248	121	152	197	212	215		5.16667	7.5	2.5	0.5	15.6667
	18	2010	2486	138	179	217	248	250		6.83333	6.33333	5.16667	0.333333	18.6667
	19	2449	1742	178	245	288	313	315		11.1667	7.16667	4.16667	0.333333	22.8333
	20	3418	1958	183	223	264	279	281		6.66667	6.83333	2.5	0.333333	16.3333
	21	2012	3246	87	129	178	191	193		7	8.16667	2.16667	0.333333	17.6667
	22	1956	3312	87	118	162	175	178		5.16667	7.33333	2.16667	0.5	15.1667
	23	2374	2258	88	187	226	245	247		16.5	6.5	3.16667	0.333333	26.5
	24	2524	2758	93	133	176	192	194		6.66667	7.16667	2.66667	0.333333	16.8333
	25	3074	1790	99	132	175	190	192		5.5	7.16667	2.5	0.333333	15.5
position 2	1	1774	368	1	45	89	110	112		7.33333	7.33333	3.5	0.333333	18.5
	2	3136	3078	11	40	77	90	92		4.83333	6.16667	2.16667	0.333333	13.5
	3	618	2368	18	43	86	98	100		4.16667	7.16667	2	0.333333	13.6667
	4	1934	1652	32	66	111	129	131		5.66667	7.5	3	0.333333	16.5
	5	1826	2162	42	74	116	134	136		5.33333	7	3	0.333333	15.6667
	6	1589	2227	49	82	125	145	147		5.5	7.16667	3.33333	0.333333	16.3333
	7	1527	2288	49	81	131	147	150		5.33333	8.33333	2.66667	0.5	16.8333
	8	729	1340	49	78	123	136	138		4.83333	7.5	2.16667	0.333333	14.8333
	9	2654	204	49	88	128	136	138		6.5	6.66667	1.33333	0.333333	14.8333
	10	2956	1012	62	91	130	146	148		4.83333	6.5	2.66667	0.333333	14.3333
	11	2996	1096	62	98	139	156	158		6	6.83333	2.83333	0.333333	16
	12	2415	2840	66	100	143	159	161		5.66667	7.16667	2.66667	0.333333	15.8333
	13	2553	1829	81	100	143	159	160		3.16667	7.16667	2.66667	0.166667	13.1667
	14	2489	1919	81	149	184	199	201		11.3333	5.83333	2.5	0.333333	20
	15	2574	2149	81	122	165	178	180		6.83333	7.16667	2.16667	0.333333	16.5
	16	2448	2131	81	113	160	182	184		5.33333	7.83333	3.66667	0.333333	17.1667
	17	2698	1519	81	120	160	176	178		6.5	6.66667	2.66667	0.333333	16.1667
	18	2622	1541	81	116	156	173	175		5.83333	6.66667	2.83333	0.333333	15.6667
	19	1352	1086	100	128	172	190	192		4.66667	7.33333	3	0.333333	15.3333
	20	1268	1168	100	131	170	186	188		5.16667	6.5	2.66667	0.333333	14.6667
	21	3162	1502	117	151	192	212	215		5.66667	6.83333	3.33333	0.5	16.3333
	22	914	748	129	176	221	239	242		7.83333	7.5	3	0.5	18.8333
	23	906	870	129	203	245	266	268		12.3333	7	3.5	0.333333	23.1667
	24	2562	978	137	166	199	217	219		4.83333	5.5	3	0.333333	13.6667
	25	2524	860	137	166	206	223	225		4.83333	6.66667	2.83333	0.333333	14.6667
	26	1512	2126	147	174	213	228	231		4.5	6.5	2.5	0.5	14
	27	946	2124	170	215	255	280	282		7.5	6.66667	4.16667	0.333333	18.6667
	28	1266	2325	224	275	316	329	332		8.5	6.83333	2.16667	0.5	18
position 3	1	1460	1456	10	47	84	103	105		6.16667	6.16667	3.16667	0.333333	15.8333
	2	1360	1420	10	46	>81				6				6
	3	1422	2028	10	34	72	86	88		4	6.33333	2.33333	0.333333	13
	4	1358	1922	10	32	72	88	91		3.66667	6.66667	2.66667	0.5	13.5
	5	2936	3622	11	33	70	83	85		3.66667	6.16667	2.16667	0.333333	12.3333
	6	2306	2637	11	46	83	98	100		5.83333	6.16667	2.5	0.333333	14.8333
	7	2380	2736	11	42	84	99	101		5.16667	7	2.5	0.333333	15
	8	1410	2982	11	36	75	92	95		4.16667	6.5	2.83333	0.5	14
	9	1272	3024	11	38	77	96	104		4.5	6.5	3.16667	1.33333	15.5
	10	414	1988	14	132	167	183	185		19.6667	5.83333	2.66667	0.333333	28.5
	11	332	2060	14	87	126	149	151		12.1667	6.5	3.83333	0.333333	22.8333
	12	600	3450	14	33	68	85	88		3.16667	5.83333	2.83333	0.5	12.3333
	13	3736	2359	13	50	89	103	105		6.16667	6.5	2.33333	0.333333	15.3333
	14	3052	3532	17	43	80	95	96		4.33333	6.16667	2.5	0.166667	13.1667
	15	3067	2452	20	62	102	123	124		7	6.66667	3.5	0.166667	17.3333
	16	3145	2407	20	69	111	132	134		8.16667	7	3.5	0.333333	19
	17	75	1651	21	38	73	90	91		2.83333	5.83333	2.83333	0.166667	11.6667
	20	1759	2845	26	50	91	105	107		4	6.83333	2.33333	0.333333	13.5
	21	406	2900	27	64	100	117	118		6.16667	6	2.83333	0.166667	15.1667
	22	2974	1800	28	60	98	117	119		5.33333	6.33333	3.16667	0.333333	15.1667
	23	3024	1842	28	65	109	129	131		6.16667	7.33333	3.33333	0.333333	17.1667
	24	1899	2150	32	53	90	104	106		3.5	6.16667	2.33333	0.333333	12.3333
	25	1860	2252	32	57	94	106	108		4.16667	6.16667	2	0.333333	12.6667
	26	1650	746	37	81	116	139	141		7.33333	5.83333	3.83333	0.333333	17.3333
	27	1056	1380	42	76	117	138	140		5.66667	6.83333	3.5	0.333333	16.3333
	28	2500	972	45	72	104	120	122		4.5	5.33333	2.66667	0.333333	12.8333
	29	1909	2118	51	110	150	176	179		9.83333	6.66667	4.33333	0.5	21.3333
	30	2418	3506	51	97	140	162	164		7.66667	7.16667	3.66667	0.333333	18.8333
	31	1273	1956	52	89	129	150	154		6.16667	6.66667	3.5	0.666667	17
	32	1338	2026	52	93	133	155	157		6.83333	6.66667	3.66667	0.333333	17.5
	33	814	585	56	107	149	165	167		8.5	7	2.66667	0.333333	18.5
	34	948	590	56	86	130	146	149		5	7.33333	2.66667	0.5	15.5
	35	2925	2842	71	99	137	156	159		4.66667	6.33333	3.16667	0.5	14.6667
	36	1396	2854	75	110	150	168	170		5.83333	6.66667	3	0.333333	15.8333
	37	1998	2075	76	104	140	166	168		4.66667	6	4.33333	0.333333	15.3333
	38	1962	2222	76	114	149	170	171		6.33333	5.83333	3.5	0.166667	15.8333
	39	3168	1628	77	114	151	174	176		6.16667	6.16667	3.83333	0.333333	16.5
	40	3034	1646	77	177	215	234	236		16.6667	6.33333	3.16667	0.333333	26.5
	41	2090	1028	85	138	178	200	202		8.83333	6.66667	3.66667	0.333333	19.5
	42	1461	2443	85	121	163	177	179		6	7	2.33333	0.333333	15.6667
	43	1512	2460	85	128	166	182	185		7.16667	6.33333	2.66667	0.5	16.6667
	44	914	1405	88	142	184	222	224		9	7	6.33333	0.333333	22.6667
	45
171109 temp 40 RPE_2
position1	1	3239	904	8	35	74	89	91		4.5	6.5	2.5	0.333333	13.8333
	2	1012	2385	14	43	81	97	99		4.83333	6.33333	2.66667	0.333333	14.1667
	3	2412	1185	16	46	83	97	98		5	6.16667	2.33333	0.166667	13.6667
	4	2814	1192	26	50	87	101	103		4	6.16667	2.33333	0.333333	12.8333
	5	2818	1290	26	52	91	107	109		4.33333	6.5	2.66667	0.333333	13.8333
	6	796	2562	27	65	107	127	129		6.33333	7	3.33333	0.333333	17
	7	3226	2541	28	73	113	127	129		7.5	6.66667	2.33333	0.333333	16.8333
	8	1446	1654	32	68	111	129	131		6	7.16667	3	0.333333	16.5
	9	1344	1706	32	76	116	139	141		7.33333	6.66667	3.83333	0.333333	18.1667
	10	1844	1642	33	57	98	114	116		4	6.83333	2.66667	0.333333	13.8333
	11	1721	1656	33	58	99	113	115		4.16667	6.83333	2.33333	0.333333	13.6667
	12	2352	818	34	58	101	114	116		4	7.16667	2.16667	0.333333	13.6667
	13	2263	800	34	58	97	109	111		4	6.5	2	0.333333	12.8333
	14	2957	820	36	63	107	129	131		4.5	7.33333	3.66667	0.333333	15.8333
	15	2404	1807	36	74	118	137	139		6.33333	7.33333	3.16667	0.333333	17.1667
	16	2550	1870	36	72	111	130	132		6	6.5	3.16667	0.333333	16
	17	1461	2551	36	68	104	122	123		5.33333	6	3	0.166667	14.5
	18	3191	1281	39	70	109	123	126		5.16667	6.5	2.33333	0.5	14.5
	19	1203	2012	39	77	120	142	143		6.33333	7.16667	3.66667	0.166667	17.3333
	20	1144	2065	39	76	123	140	142		6.16667	7.83333	2.83333	0.333333	17.1667

## Sheet: U2OS 34C
	ID	x at birth	y at birth	birth	S starts	G2 starts	M starts	cytokinesis		G1	S	G2	M	total
position 1	1	1697	191	5	11	48	67	69	1	2	12.3333	6.33333	0.666667	21.3333
	2	1518	676	5	21	54	70	71	2	5.33333	11	5.33333	0.333333	22
	3	1542	757	5	21	54	65	67	3	5.33333	11	3.66667	0.666667	20.6667
	4	1548	789	6	19	55	74	75	4	4.33333	12	6.33333	0.333333	23
	5	1586	862	6	16	51	65	66	5	3.33333	11.6667	4.66667	0.333333	20
	6	1817	490	7	18	51	72	74	6	3.66667	11	7	0.666667	22.3333
	7	1882	588	7	18	48	62	64	7	3.66667	10	4.66667	0.666667	19
	8	221	548	21	38	71	92	93	8	5.66667	11	7	0.333333	24
	9	154	582	21	35	69	99	100	9	4.66667	11.3333	10	0.333333	26.3333
	10	129	578	29	47	82	99	100	10	6	11.6667	5.66667	0.333333	23.6667
	11	193	833	28	39	69	94	95	11	3.66667	10	8.33333	0.333333	22.3333
	12	546	1700	31	38	70	89	90	12	2.33333	10.6667	6.33333	0.333333	19.6667
	13	630	1697	31	41	74	110	111	13	3.33333	11	12	0.333333	26.6667
	14	1043	1332	37	48	80	99	100	14	3.66667	10.6667	6.33333	0.333333	21
	15	1079	1432	37	47	77	93	95	15	3.33333	10	5.33333	0.666667	19.3333
	16	742	252	37	43	73	110	112	16	2	10	12.3333	0.666667	25
	17	806	349	37	44	75	118	120	17	2.33333	10.3333	14.3333	0.666667	27.6667
	18	1630	1187	45	64	99	127	129	18	6.33333	11.6667	9.33333	0.666667	28
	19	1604	1272	45	62	101	120	122	19	5.66667	13	6.33333	0.666667	25.6667
	20	1442	1073	48	56	90	106	107	20	2.66667	11.3333	5.33333	0.333333	19.6667
	21	1518	1139	48	54	91	106	107	21	2	12.3333	5	0.333333	19.6667
position 2	1	728	712	20	26	62	84	85	22	2	12	7.33333	0.333333	21.6667
	2	662	770	20	25	57	75	77	23	1.66667	10.6667	6	0.666667	19
	3	272	794	23	30	60	87	89	24	2.33333	10	9	0.666667	22
	4	892	1138	25	31	61	84	86	25	2	10	7.66667	0.666667	20.3333
	5	910	1234	25	32	67	93	95	26	2.33333	11.6667	8.66667	0.666667	23.3333
	6	852	1432	56	98	133	151	152	27	14	11.6667	6	0.333333	32
	7	1932	1028	56	69	99	130	131	28	4.33333	10	10.3333	0.333333	25
	8	1834	1032	56	72	109	139	140	29	5.33333	12.3333	10	0.333333	28
	9	1674	828	60	67	101	122	124	30	2.33333	11.3333	7	0.666667	21.3333
	10	1726	868	60	71	112	134	135	31	3.66667	13.6667	7.33333	0.333333	25
	11	342	414	71	77	108	164	166	32	2	10.3333	18.6667	0.666667	31.6667
	12	254	376	71	79	117	144	146	33	2.66667	12.6667	9	0.666667	25
	13	1830	862	71	83	119	152	154	34	4	12	11	0.666667	27.6667
	14	522	1198	73	82	115	145	147	35	3	11	10	0.666667	24.6667
	15	410	1220	73	83	115	154	155	36	3.33333	10.6667	13	0.333333	27.3333
	16	898	1008	77	84	116	138	140	37	2.33333	10.6667	7.33333	0.666667	21
	17	808	946	77	85	118	136	137	38	2.66667	11	6	0.333333	20
	18	732	642	86	92	122	140	142	39	2	10	6	0.666667	18.6667
	19	658	664	86	94	130	157	158	40	2.66667	12	9	0.333333	24
	20	1302	996	86	94	125	144	146	41	2.66667	10.3333	6.33333	0.666667	20
	21	1178	1026	86	96	129	156	158	42	3.33333	11	9	0.666667	24
	22	328	888	89	95	127	157	159	43	2	10.6667	10	0.666667	23.3333
	23	254	950	89	96	125	168	169	44	2.33333	9.66667	14.3333	0.333333	26.6667
	24	1172	1150	95	103	135	155	157	45	2.66667	10.6667	6.66667	0.666667	20.6667
	25	1162	1124	95	104	137	154	156	46	3	11	5.66667	0.666667	20.3333
position 3	1	336	1740	7	13	51	69	71	47	2	12.6667	6	0.666667	21.3333
	2	236	1790	7	19	61	83	85	48	4	14	7.33333	0.666667	26
	3	1532	218	8	17	51	84	86	49	3	11.3333	11	0.666667	26
	4	1604	300	8	16	48	69	70	50	2.66667	10.6667	7	0.333333	20.6667
	5	198	688	17	23	56	79	80	51	2	11	7.66667	0.333333	21
	6	1892	804	18	29	60	76	78	52	3.66667	10.3333	5.33333	0.666667	20
	7	1804	766	18	29	59	81	83	53	3.66667	10	7.33333	0.666667	21.6667
	8	1806	562	25	28	60	83	85	54	1	10.6667	7.66667	0.666667	20
	9	1696	566	25	28	63	85	87	55	1	11.6667	7.33333	0.666667	20.6667
	10	224	1198	26	41	73	94	95	56	5	10.6667	7	0.333333	23
	11	614	1594	32	42	75	103	105	57	3.33333	11	9.33333	0.666667	24.3333
	12	544	1602	32	42	75	98	99	58	3.33333	11	7.66667	0.333333	22.3333
	13	1264	220	31	60	101	128	130	59	9.66667	13.6667	9	0.666667	33
	14	1280	306	31	58	99	131	133	60	9	13.6667	10.6667	0.666667	34
	15	893	486	32	48	81	98	99	61	5.33333	11	5.66667	0.333333	22.3333
	16	829	562	32	46	73	96	98	62	4.66667	9	7.66667	0.666667	22
	17			38	46	78	98	102	63	2.66667	10.6667	6.66667	1.33333	21.3333
	18			38	49	82	106	108	64	3.66667	11	8	0.666667	23.3333
	19	550	686	42	56	86	104	106	65	4.66667	10	6	0.666667	21.3333
	20	624	752	42	56	88	109	111	66	4.66667	10.6667	7	0.666667	23
	21	776	1186	47	60	92	113	115	67	4.33333	10.6667	7	0.666667	22.6667
	22	802	1294	47	60	91	104	106	68	4.33333	10.3333	4.33333	0.666667	19.6667
	23	1348	1426	48	56	93	119	120	69	2.66667	12.3333	8.66667	0.333333	24
	24	1316	1538	48	59	97	155	158	70	3.66667	12.6667	19.3333	1	36.6667
	25	748	1627	61	78	115	162	165	71	5.66667	12.3333	15.6667	1	34.6667
	26	800	1671	61	80	120	157	160	72	6.33333	13.3333	12.3333	1	33
	27	416	1320	63	77	111	141	142	73	4.66667	11.3333	10	0.333333	26.3333
	28	398	1409	63	74	109	123	125	74	3.66667	11.6667	4.66667	0.666667	20.6667
	29	1452	432	70	78	125	157	159	75	2.66667	15.6667	10.6667	0.666667	29.6667
	30	1390	458	70	74	114	152	155	76	1.33333	13.3333	12.6667	1	28.3333
	31	693	1887	71	84	125	147	149	77	4.33333	13.6667	7.33333	0.666667	26
	32	546	1862	71	84	122	137	139	78	4.33333	12.6667	5	0.666667	22.6667
	33	2000	840	78	85	122	156	158	79	2.33333	12.3333	11.3333	0.666667	26.6667
	34	1964	936	78	87	122	146	148	80	3	11.6667	8	0.666667	23.3333
	35	182	696	80	91	125	140	141	81	3.66667	11.3333	5	0.333333	20.3333
	36	1860	972	83	94	129	145	148	82	3.66667	11.6667	5.33333	1	21.6667
	37	418	494	84	94	135	155	157	83	3.33333	13.6667	6.66667	0.666667	24.3333
	38	458	588	84	93	130	148	150	84	3	12.3333	6	0.666667	22
	39	176	1686	85	90	123	141	143	85	1.66667	11	6	0.666667	19.3333
	40	1482	502	87	96	134	170	172	86	3	12.6667	12	0.666667	28.3333
	41	225	1090	95	115	144	163	165	87	6.66667	9.66667	6.33333	0.666667	23.3333
	42	180	1215	95	109	140	156	158	88	4.66667	10.3333	5.33333	0.666667	21
	43	606	1740	99	116	145	175	176	89	5.66667	9.66667	10	0.333333	25.6667
	44	516	1716	99	113	139	157	159	90	4.66667	8.66667	6	0.666667	20
	45	590	1456	99	105	136	153	155	91	2	10.3333	5.66667	0.666667	18.6667
	46	670	1530	99	108	141	156	157	92	3	11	5	0.333333	19.3333
	47	908	645	98	108	139	163	165	93	3.33333	10.3333	8	0.666667	22.3333
	48	1091	561	99	112	146	166	168	94	4.33333	11.3333	6.66667	0.666667	23
	49	1462	166	102	108	143	165	167	95	2	11.6667	7.33333	0.666667	21.6667
	50	1560	224	102	111	148	178	180	96	3	12.3333	10	0.666667	26
	51	580	502	106	119	151	171	173	97	4.33333	10.6667	6.66667	0.666667	22.3333
	52	622	574	106	121	156	177	178	98	5	11.6667	7	0.333333	24
	53	1031	1303	106	114	149	174	178	99	2.66667	11.6667	8.33333	1.33333	24
	54	1023	1388	106	113	147	174	176	100	2.33333	11.3333	9	0.666667	23.3333
	55	818	866	109	118	152	173	174	101	3	11.3333	7	0.333333	21.6667
	56	458	998	111	130	160	181	183	102	6.33333	10	7	0.666667	24
	57	946	860	115	130	162	182	184	103	5	10.6667	6.66667	0.666667	23
	58	914	932	115	127	159	177	178	104	4	10.6667	6	0.333333	21
	59	1056	164	116	133	165	179	181	105	5.66667	10.6667	4.66667	0.666667	21.6667
Position 4	1	1810	1152	2	9	45	61	62	106	2.33333	12	5.33333	0.333333	20
	2	428	1026	6	23	53	73	75	107	5.66667	10	6.66667	0.666667	23
	3	502	1052	6	22	56	81	83	108	5.33333	11.3333	8.33333	0.666667	25.6667
	4	1224	1108	32	38	71	109	111	109	2	11	12.6667	0.666667	26.3333
	5	1400	136	37	43	70	89	91	110	2	9	6.33333	0.666667	18
	6	1454	212	37	43	71	88	90	111	2	9.33333	5.66667	0.666667	17.6667
	7	1584	958	62	68	100	114	115	112	2	10.6667	4.66667	0.333333	17.6667

## Sheet: cycD
	ID	x at birth	y at birth	birth	S starts	G2 starts	M starts	cytokinesis		G1	S	G2	M	total
100ng dox
position 30	1	1347	428	5	33	118	147	151		2.8	8.5	2.9	0.4	14.6
	2	1814	730	7	47	124	146	149		4	7.7	2.2	0.3	14.2
	3			7	58	130	154	157		5.1	7.2	2.4	0.3	15
	4	650	694	19	65	141	169	172		4.6	7.6	2.8	0.3	15.3
	5			19	69	145	174	180		5	7.6	2.9	0.6	16.1
	6	1913	783	18	84	156	187	191		6.6	7.2	3.1	0.4	17.3
	7	856	740	21	52	137	163	167		3.1	8.5	2.6	0.4	14.6
	8	456	737	25	86	163	196	200		6.1	7.7	3.3	0.4	17.5
	9			25	80	148	191	195		5.5	6.8	4.3	0.4	17
	10	1150	500	35	82	159	201	204		4.7	7.7	4.2	0.3	16.9
	11	730	750	35	63	152	177	181		2.8	8.9	2.5	0.4	14.6
	12			35	59	141	172	176		2.4	8.2	3.1	0.4	14.1
	13	668	292	44	89	170	192	196		4.5	8.1	2.2	0.4	15.2
	14			44	98	188	218	222		5.4	9	3	0.4	17.8
	15	1133	560	43	124	193	222	226		8.1	6.9	2.9	0.4	18.3
	16	1356	1921	47	90	163	189	193		4.3	7.3	2.6	0.4	14.6
	17			47	97	172	195	198		5	7.5	2.3	0.3	15.1
	18	1670	970	50	83	156	186	190		3.3	7.3	3	0.4	14
	19	1100	180	53	149	236	279	283		9.6	8.7	4.3	0.4	23
	20			53	152	223	253	257		9.9	7.1	3	0.4	20.4
	21	1767	130	53	105	174	203	208		5.2	6.9	2.9	0.5	15.5
	22	1720	1256	53	102	178	204	208		4.9	7.6	2.6	0.4	15.5
	23	355	1417	54	108	190	220	224		5.4	8.2	3	0.4	17
	24			54	103	188	222	226		4.9	8.5	3.4	0.4	17.2
	25	456	1518	56	101	181	227	230		4.5	8	4.6	0.3	17.4	.
	26	427	1686	78	129	195	225	229		5.1	6.6	3	0.4	15.1
	27	270	390	92	130	217	247	251		3.8	8.7	3	0.4	15.9
	28			92	125	205	234	238		3.3	8	2.9	0.4	14.6
	29	202	1642	91	134	204	230	233		4.3	7	2.6	0.3	14.2
	30			91	131	208	232	236		4	7.7	2.4	0.4	14.5
	31	1360	860	93	139	217	269	273		4.6	7.8	5.2	0.4	18
	32	1186	1582	93	144	226	252	256		5.1	8.2	2.6	0.4	16.3
	33			93	136	216	248	252		4.3	8	3.2	0.4	15.9
	34	1457	1876	94	185	258	292	297		9.1	7.3	3.4	0.5	20.3
	35	1943	1743	97	139	230	264	269		4.2	9.1	3.4	0.5	17.2
	36			97	148	229	269	273		5.1	8.1	4	0.4	17.6
	37	1418	1000	99	144	226	272	276		4.5	8.2	4.6	0.4	17.7
	38	1850	1875	105	147	236	259	263		4.2	8.9	2.3	0.4	15.8
	39	1660	505	107	143	226	259	263		3.6	8.3	3.3	0.4	15.6
	40			107	140	214	244	248		3.3	7.4	3	0.4	14.1
	41	550	1595	108	220	302	355	359		11.2	8.2	5.3	0.4	25.1
	42	932	663	110	155	231	260	264		4.5	7.6	2.9	0.4	15.4
	43			110	152	229	258	262		4.2	7.7	2.9	0.4	15.2
	44	444	1188	110	164	238	259	262		5.4	7.4	2.1	0.3	15.2
	45			110	165	242	275	279		5.5	7.7	3.3	0.4	16.9
	46	350	1170	112	161	255	291	295		4.9	9.4	3.6	0.4	18.3
	47			112	160	230	261	264		4.8	7	3.1	0.3	15.2
	48	44	1745	113	166	243	279	282		5.3	7.7	3.6	0.3	16.9
	49	1658	472	117	161	239	274	278		4.4	7.8	3.5	0.4	16.1
	50			117	158	235	267	271		4.1	7.7	3.2	0.4	15.4
	51	1840	2000	118	187	269	302	306		6.9	8.2	3.3	0.4	18.8
	52	1330	1255	119	177	265	291	295		5.8	8.8	2.6	0.4	17.6
	53			119	167	248	285	289		4.8	8.1	3.7	0.4	17
	54	156	1886	124	166	244	270	275		4.2	7.8	2.6	0.5	15.1
	55			124	169	249	276	280		4.5	8	2.7	0.4	15.6
	56	177	1742	128	165	250	280	284		3.7	8.5	3	0.4	15.6
	57			129	177	260	294	298		4.8	8.3	3.4	0.4	16.9
	58	1466	519	131	180	270	306	311		4.9	9	3.6	0.5	18
	59	1225	555	131	192	263	295	299		6.1	7.1	3.2	0.4	16.8
	60			132	195	271	309	313		6.3	7.6	3.8	0.4	18.1
	61	695	213	132	192	270	296	299		6	7.8	2.6	0.3	16.7
	62			134	213	297	337	341		7.9	8.4	4	0.4	20.7
	63	900	1820	134	219	296	339	343		8.5	7.7	4.3	0.4	20.9
	64			137	199	270	313	320		6.2	7.1	4.3	0.7	18.3
	65	1732	43	138	192	266	298	302		5.4	7.4	3.2	0.4	16.4
	66	1134	1844	138	185	259	281	285		4.7	7.4	2.2	0.4	14.7
	67			7	49	120	151	155		4.2	7.1	3.1	0.4	14.8
	68	1928	1180	7	44	118	154	158		3.7	7.4	3.6	0.4	15.1
	69			9	64	138	163	170		5.5	7.4	2.5	0.7	16.1
position 29	1	392	532	9	71	156	189	193		6.2	8.5	3.3	0.4	18.4
	2			23	85	166	201	205		6.2	8.1	3.5	0.4	18.2
	3	1276	1636	23	86	163	194	198		6.3	7.7	3.1	0.4	17.5
	4			26	64	139	162	166		3.8	7.5	2.3	0.4	14
	5	1227	1927	32	95	170	242	248		6.3	7.5	7.2	0.6	21.6
	6	700	1028	41	101	173	204	208		6	7.2	3.1	0.4	16.7
	7	333	403	46	112	182	214	218		6.6	7	3.2	0.4	17.2
	8	1330	1177	46	95	178	209	219		4.9	8.3	3.1	1	17.3
	9	1474	1262	46	110	187	231	235		6.4	7.7	4.4	0.4	18.9
	10			50	82	169	196	199		3.2	8.7	2.7	0.3	14.9
	11	1545	1356	54	107	182	214	218		5.3	7.5	3.2	0.4	16.4
	12	1939	1187	62	98	181	209	213		3.6	8.3	2.8	0.4	15.1
	13	297	566	62	108	191	215	221		4.6	8.3	2.4	0.6	15.9
	14			65	106	182	207	210		4.1	7.6	2.5	0.3	14.5
	15	6687	1000	65	111	186	205	210		4.6	7.5	1.9	0.5	14.5
	16			66	118	193	225	229		5.2	7.5	3.2	0.4	16.3
	17	1727	1614	76	124	192	215	218		4.8	6.8	2.3	0.3	14.2
	18	677	1740	79	116	203	219	223		3.7	8.7	1.6	0.4	14.4
	19			79	115	187	203	209		3.6	7.2	1.6	0.6	13
	20	570	589	79	118	222	244	249		3.9	10.4	2.2	0.5	17
	21	1014	1007	80	127	210	239	243		4.7	8.3	2.9	0.4	16.3
	22			80	125	201	220	224		4.5	7.6	1.9	0.4	14.4
	23	490	1541	83	106	180	203	207		2.3	7.4	2.3	0.4	12.4
	24			83	112	189	207	211		2.9	7.7	1.8	0.4	12.8
	25	791	579	84	134	210	244	249		5	7.6	3.4	0.5	16.5
	26			84	137	221	245	248		5.3	8.4	2.4	0.3	16.4
	27	876	877	92	131	210	232	237		3.9	7.9	2.2	0.5	14.5
	28			92	141	224	249	253		4.9	8.3	2.5	0.4	16.1
	29	639	348	97	142	220	253	258		4.5	7.8	3.3	0.5	16.1
	30	714	825	102	135	212	234	239		3.3	7.7	2.2	0.5	13.7
	31			102	144	218	248	253		4.2	7.4	3	0.5	15.1
position 31	1	1442	448	4	57	138	168	172		5.3	8.1	3	0.4	16.8
	2	1412	1910	6	56	139	167	170		5	8.3	2.8	0.3	16.4
	3	654	832	66	132	221	254	259		6.6	8.9	3.3	0.5	19.3
	4	285	1603	25	58	137	162	167		3.3	7.9	2.5	0.5	14.2
	5			25	62	137	165	169		3.7	7.5	2.8	0.4	14.4
	6	940	1576	54	108	181	202	205		5.4	7.3	2.1	0.3	15.1
	7			54	101	185	205	209		4.7	8.4	2	0.4	15.5
	8	743	866	69	96	169	186	190		2.7	7.3	1.7	0.4	12.1
	9			69	95	182	207	211		2.6	8.7	2.5	0.4	14.2
	10	983	1742	71	131	207	238	241		6	7.6	3.1	0.3	17
	11			71	132	213	246	250		6.1	8.1	3.3	0.4	17.9
	12	819	270	130	185	257	293	298		5.5	7.2	3.6	0.5	16.8
	13			37	81	157	190	196		4.4	7.6	3.3	0.6	15.9
	14
