# Supplementary material for: Evidence that the human cell cycle is a series of uncoupled, memoryless phases
Source: Mol Syst Biol. 2019 Mar 19;15(3):e8604. doi: 10.15252/msb.20188604 (PMC6423720; doi:10.15252/msb.20188604)
Supplement: Supplementary file 5 — Source Data for Figure 1 [file MSB-15-e8604-s003.xlsx]

## Sheet: RPE
	ID	xy at birth	birth	S starts	S end	M starts	cytokinesis		G1	S	G2	M	total
161130 #RPE 7 ncs 2NCS_0
position 1	1	1345	5	60	118	136	139		9.16667	9.66667	3	0.5	22.3333
	2	1195	21	78	127	154	158		9.5	8.16667	4.5	0.666667	22.8333
	3	1712	26	75	126	146	149		8.16667	8.5	3.33333	0.5	20.5
	4	2218	80	118	160	174	177		6.33333	7	2.33333	0.5	16.1667
	5	1046	110	146	198	222	225		6	8.66667	4	0.5	19.1667
	6	738	200	244	288	306	308		7.33333	7.33333	3	0.333333	18
	7	3262	165	231	278	308	312		11	7.83333	5	0.666667	24.5
	8	3068	53	86	133	146	149		5.5	7.83333	2.16667	0.5	16
	9	2978	189	229	272	286	288		6.66667	7.16667	2.33333	0.333333	16.5
	10	778	122	201	249	269	272		13.1667	8	3.33333	0.5	25
	11	1678	44	115	157	174	177		11.8333	7	2.83333	0.5	22.1667
	12	1058	138	185	227	244	246		7.83333	7	2.83333	0.333333	18
	13	1400	158	202	254	273	275		7.33333	8.66667	3.16667	0.333333	19.5
	14	1610	249	284	324	338	340		5.83333	6.66667	2.33333	0.333333	15.1667
	15	1660	48	76	126	141	144		4.66667	8.33333	2.5	0.5	16
	16	1574	188	249	296	316	319		10.1667	7.83333	3.33333	0.5	21.8333
	17	1680	193	242	292	304	308		8.16667	8.33333	2	0.666667	19.1667
	18	2552	202	263	314	326	328		10.1667	8.5	2	0.333333	21
	19	2704	253	320	364	383	386		11.1667	7.33333	3.16667	0.5	22.1667
	20	3556	68	107	154	168	170		6.5	7.83333	2.33333	0.333333	17
	21	3556	68	103	151	163	165		5.83333	8	2	0.333333	16.1667
	22	3468	75	118	165	187	189		7.16667	7.83333	3.66667	0.333333	19
	23	2228	248	347	390	inf
	24	2772	300	377	inf
position 2	1	2211	8	46	95	125	128		6.33333	8.16667	5	0.5	20
	2	2839	36	88	136	155	158		8.66667	8	3.16667	0.5	20.3333
	3	2396	41	83	142	159	162		7	9.83333	2.83333	0.5	20.1667
	4	2444	41	81	136	155	159		6.66667	9.16667	3.16667	0.666667	19.6667
	5	2200	46	88	139	155	159		7	8.5	2.66667	0.666667	18.8333
	6	2244	46	90	138	160	163		7.33333	8	3.66667	0.5	19.5
	7	1094	42	89	136	152	155		7.83333	7.83333	2.66667	0.5	18.8333
	8	2518	52	107	155	183	187		9.16667	8	4.66667	0.666667	22.5
	9	2194	64	103	151	169	173		6.5	8	3	0.666667	18.1667
	10	2152	67	126	177	197	199		9.83333	8.5	3.33333	0.333333	22
	11	2554	69	91	131	150	152		3.66667	6.66667	3.16667	0.333333	13.8333
	12	2472	69	90	132	149	151		3.5	7	2.83333	0.333333	13.6667
	13	1068	74	153	199	219	222		13.1667	7.66667	3.33333	0.5	24.6667
	14	1647	75	102	150	167	169		4.5	8	2.83333	0.333333	15.6667
	15	1751	75	138	183	206	208		10.5	7.5	3.83333	0.333333	22.1667
	16	2298	75	137	180	201	204		10.3333	7.16667	3.5	0.5	21.5
	17	2164	75	141	180	199	201		11	6.5	3.16667	0.333333	21
	18	1987	77	102	149	174	177		4.16667	7.83333	4.16667	0.5	16.6667
	19	1590	97	140	187	210	212		7.16667	7.83333	3.83333	0.333333	19.1667
	20	1654	97	134	180	206	208		6.16667	7.66667	4.33333	0.333333	18.5
	21	1845	99	125	171	194	196		4.33333	7.66667	3.83333	0.333333	16.1667
	22	1923	99	134	180	204	207		5.83333	7.66667	4	0.5	18
	23	2183	101	144	191	211	213		7.16667	7.83333	3.33333	0.333333	18.6667
	24	2581	101	131	170	185	187		5	6.5	2.5	0.333333	14.3333
	25	2408	104	161	205	227	229		9.5	7.33333	3.66667	0.333333	20.8333
	26	2476	104	148	199	220	222		7.33333	8.5	3.5	0.333333	19.6667
	27	2644	128	174	219	241	244		7.66667	7.5	3.66667	0.5	19.3333
	28	2704	128	193	240	264	266		10.8333	7.83333	4	0.333333	23
	29	964	139	187	233	267	270		8	7.66667	5.66667	0.5	21.8333
	30	642	141	186	227	249	252		7.5	6.83333	3.66667	0.5	18.5
position 3	1	1284	16	69	119	141	144		8.83333	8.33333	3.66667	0.5	21.3333
	2	1230	16	46	91	114	116		5	7.5	3.83333	0.333333	16.6667
	3	1834	48	147	193	210	215		16.5	7.66667	2.83333	0.833333	27.8333
	4		280	325	371	395	397		7.5	7.66667	4	0.333333	19.5
	5		293	337	375	392	394		7.33333	6.33333	2.83333	0.333333	16.8333
	6		261	312	356	380	382		8.5	7.33333	4	0.333333	20.1667
	7		293	327	365	382	384		5.66667	6.33333	2.83333	0.333333	15.1667
	8		144	180	218	234	236		6	6.33333	2.66667	0.333333	15.3333
	9		144	179	217	237	239		5.83333	6.33333	3.33333	0.333333	15.8333
	10	636	45	146	194	223	226		16.8333	8	4.83333	0.5	30.1667
	11	3146	165	217	261	278	280		8.66667	7.33333	2.83333	0.333333	19.1667
	12	3050	153	225	267	291	293		12	7	4	0.333333	23.3333
	13	614	148	196	239	259	261		8	7.16667	3.33333	0.333333	18.8333
	14	1491	19	47	99	134	136		4.66667	8.66667	5.83333	0.333333	19.5
	15	1510	19	38	82	113	115		3.16667	7.33333	5.16667	0.333333	16
	16	3770	21	48	92	116	118		4.5	7.33333	4	0.333333	16.1667
	17	2297	26	63	113	130	132		6.16667	8.33333	2.83333	0.333333	17.6667
	18	2200	26	51	93	115	117		4.16667	7	3.66667	0.333333	15.1667
	19	1435	29	68	112	130	132		6.5	7.33333	3	0.333333	17.1667
	20	2489	37	67	113	135	138		5	7.66667	3.66667	0.5	16.8333
	21	3896	40	61	103	128	130		3.5	7	4.16667	0.333333	15
	22	484	45	82	128	146	148		6.16667	7.66667	3	0.333333	17.1667
	23	646	45	147	194	223	226		17	7.83333	4.83333	0.5	30.1667
	24	184	49	147	191	212	215		16.3333	7.33333	3.5	0.5	27.6667
	25	1052	50	118	161	188	190		11.3333	7.16667	4.5	0.333333	23.3333
	26	506	52	93	138	165	167		6.83333	7.5	4.5	0.333333	19.1667
0ug/mL NCS		1864, 2421	35	77	120	134	136		7	7.16667	2.33333	0.333333	16.5
position1
161013		1927, 2385	35	78	125	145	147		7.16667	7.83333	3.33333	0.333333	18.3333
		3241, 3467	62	99	149	164	167		6.16667	8.33333	2.5	0.5	17
		1761, 2725	52	105	148	166	169		8.83333	7.16667	3	0.5	19
		1829, 2778	52	104	147	164	167		8.66667	7.16667	2.83333	0.5	18.6667
		1540, 2735	69	103	148	166	168		5.66667	7.5	3	0.333333	16.1667
		1626, 2705	69	110	160	180	182		6.83333	8.33333	3.33333	0.333333	18.5
		3083, 2956	118	170	215	237	241		8.66667	7.5	3.66667	0.666667	19.8333
		2347, 3353	37	77	119	140	143		6.66667	7	3.5	0.5	17.1667
		2469, 3433	37	73	115	136	139		6	7	3.5	0.5	16.5
		2239, 3219	57	143	191	214	217		14.3333	8	3.83333	0.5	26.1667
		2327, 3273	57	169	217	239	242		18.6667	8	3.66667	0.5	30.3333
		2231, 1978	67	104	150	172	174		6.16667	7.66667	3.66667	0.333333	17.5
		2298, 1833	67	118	162	182	184		8.5	7.33333	3.33333	0.333333	19.1667
		1351, 2604	39	94	136	157	160		9.16667	7	3.5	0.5	19.6667
		481, 3135	56	97	136	155	157		6.83333	6.5	3.16667	0.333333	16.5
		1323, 1923	31	77	120	146	148		7.66667	7.16667	4.33333	0.333333	19.1667
		638, 3013	30	74	118	140	143		7.33333	7.33333	3.66667	0.5	18.3333
		797, 2882	29	59	100	115	118		5	6.83333	2.5	0.5	14.3333
		889, 2778	29	58	103	130	133		4.83333	7.5	4.5	0.5	16.8333
		1634, 1999	46	105	154	179	182		9.83333	8.16667	4.16667	0.5	22.1667
		1534, 2021	46	110	160	187	191		10.6667	8.33333	4.5	0.666667	23.5
		1741, 1776	32	76	119	144	147		7.33333	7.16667	4.16667	0.5	18.6667
		1284, 1935	36	91	136	154	158		9.16667	7.5	3	0.666667	19.6667
		1257, 1852	36	89	132	156	159		8.83333	7.16667	4	0.5	20
		682, 2947	50	96	141	158	161		7.66667	7.5	2.83333	0.5	18
		829, 2871	50	102	149	162	165		8.66667	7.83333	2.16667	0.5	18.6667
		3344, 3383	73	114	159	177	180		6.83333	7.5	3	0.5	17.3333
		3630, 2385	35	79	119	137	140		7.33333	6.66667	3	0.5	17
		3611, 2459	35	66	107	120	122		5.16667	6.83333	2.16667	0.333333	14.1667
		3499, 2227	47	89	130	152	156		7	6.83333	3.66667	0.666667	17.5
		3180, 2647	35	97	140	158	161		10.3333	7.16667	3	0.5	20.5
		3249, 2733	35	84	128	148	151		8.16667	7.33333	3.33333	0.5	18.8333
		2011, 3148	54	95	136	155	158		6.83333	6.83333	3.16667	0.5	16.8333
position2		2935, 2535	31	75	117	131	134		7.33333	7	2.33333	0.5	16.6667
		2892, 2651	31	81	123	142	146		8.33333	7	3.16667	0.666667	18.5
		1821, 1912	34	78	120	139	142		7.33333	7	3.16667	0.5	17.5
		1879, 1997	34	75	115	130	133		6.83333	6.66667	2.5	0.5	16
		2224, 1485	14	71	113	126	129		9.5	7	2.16667	0.5	18.6667
		2982, 1829	48	101	148	169	172		8.83333	7.83333	3.5	0.5	20.1667
postion3		1657, 1141	78	125	177	193	196		7.83333	8.66667	2.66667	0.5	19.1667
		1625, 1219	78	125	170	190	193		7.83333	7.5	3.33333	0.5	18.6667
		3127, 1949	80	124	170	186	189		7.33333	7.66667	2.66667	0.5	17.6667
		3190, 2037	80	122	173	203	207		7	8.5	5	0.666667	20.5
		1137, 1607	46	78	122	143	146		5.33333	7.33333	3.5	0.5	16.1667
		1208, 1625	46	80	122	138	141		5.66667	7	2.66667	0.5	15.3333
		2787, 2182	58	91	134	166	169		5.5	7.16667	5.33333	0.5	18

## Sheet: U2OS
	ID	xy at birth	birth	S starts	S end	M start	cytokinesis		G1	S	G2/M		total		S starts	G2 starts	M starts	telophase
position1	1	400, 1178	12	44	93	114	117		5.33333	8.16667	4	0.5	17.5		144	198	221	223
															144	194	213	216
	2	312, 1220	12	45	101	125	128		5.5	9.33333	4.5	0.5	19.3333		150	204	224	227
															153	206	233	236
	3	1428, 888	29	47	105	121	125		3	9.66667	3.33333	0.666667	16
	4	1420, 304	34	74	122	146	150		6.66667	8	4.66667	0.666667	19.3333		inf
															247
	5	1438, 210	34	66	123	149	153		5.33333	9.5	5	0.666667	19.8333		inf
															inf
	6	1278, 192	22	55	116	143	145		5.5	10.1667	4.83333	0.333333	20.5
	7	1648, 1856	28	41	97	130	133		2.16667	9.33333	6	0.5	17.5
	8	414, 1524	20	69	129	148	151		8.16667	10	3.66667	0.5	21.8333		181	243	266	269
															182	239	261	264
	9	320, 1566	20	63	112	128	133		7.16667	8.16667	3.5	0.833333	18.8333		199	250	lost
															lost
	10	168, 268	53	74	128	157	160		3.5	9	5.33333	0.5	17.8333		173	229	260	263
															175	236	267	270
	11	272, 198	53	72	127	158	161		3.16667	9.16667	5.66667	0.5	18		182	236	259	261
															180	233	252	255
	12	630, 52	27	47	112	136	138		3.33333	10.8333	4.33333	0.333333	18.5
	13	1206, 326	146	189	251	279	281		7.16667	10.3333	5	0.333333	22.5
	14	1370, 192	146	187	247	263	270		6.83333	10	3.83333	1.16667	20.6667
	15	1378, 94	146	185	242	260	262		6.5	9.5	3.33333	0.333333	19.3333
	16	1214, 578	47	78	135	164	167		5.16667	9.5	5.33333	0.5	20		212	277	inf
															214	270	278	off
	17	1234, 512	47	69	132	152	155		3.66667	10.5	3.83333	0.5	18		190	242	265	267
															193	260	287	289
	18	1038. 498	46	78	145	165	170		5.33333	11.1667	4.16667	0.833333	20.6667		201	264	281	283
															197	259	282	285
	19	924, 494	46	76	140	165	167		5	10.6667	4.5	0.333333	20.1667		212	263	281	283
												0			207	265	inf
	20	1660, 1848	28	40	98	130	133		2	9.66667	5.83333	0.5	17.5
	21	1668, 1108	131	159	221	247	249		4.66667	10.3333	4.66667	0.333333	19.6667
	22	1776, 1034	131	161	232	259	262		5	11.8333	5	0.5	21.8333
	23	1572, 934	114	133	180	200	202		3.16667	7.83333	3.66667	0.333333	14.6667		223	273	inf
															227	279	inf
	24	1658, 858	114	134	185	213	215		3.33333	8.5	5	0.333333	16.8333		238	289
															251	inf
	25	666, 1454	150	182	243	266	267		5.33333	10.1667	4	0.166667	19.5
	26	680, 1554	150	182	240	260	262		5.33333	9.66667	3.66667	0.333333	18.6667
position2	27	252, 526	16	46	105	123	126		5	9.83333	3.5	0.5	18.3333		163	221	250	253
															159	214	235	238
	28	188, 444	16	47	99	114	117		5.16667	8.66667	3	0.5	16.8333		151	206	236	239
															156	206	230	233
	29	356, 408	21	48	98	122	124		4.5	8.33333	4.33333	0.333333	17.1667
	30	1728, 1614	65	82	141	166	169		2.83333	9.83333	4.66667	0.5	17.3333		inf
															inf
	31	1822, 1654	65	78	137	166	168		2.16667	9.83333	5.16667	0.333333	17.1667		inf
															inf
	32	462, 282	119	130	186	227	230		1.83333	9.33333	7.33333	0.5	18.5		262	inf
															261	inf
	33	504, 388	119	130	184	215	218		1.83333	9	5.66667	0.5	16.5		255	inf
															241	inf
	34	976, 920	145	160	213	226	229		2.5	8.83333	2.66667	0.5	14		251	inf
															250	inf
	35	1048, 1030	145	159	217	244	247		2.33333	9.66667	5	0.5	17		259	inf
															281	inf
	36	1208, 876	43	64	114	133	136		3.5	8.33333	3.66667	0.5	15.5		160	212	232	235
															160	213	240	245
	37	1212, 984	43	64	117	135	138		3.5	8.83333	3.5	0.5	15.8333		163	214	243	246
															158	220	240	243
	38	1632, 1806	61	93	151	169	172		5.33333	9.66667	3.5	0.5	18.5		190	244	261	264
															194	244	258	261
	39	1524, 1872	61	96	150	170	173		5.83333	9	3.83333	0.5	18.6667		195	252	268	271
															195	249	267	270
	40	108, 602	117	151	206	236	239		5.66667	9.16667	5.5	0.5	20.3333		inf
															inf
	41	96, 704	117	156	206	230	233		6.5	8.33333	4.5	0.5	19.3333		inf
															267
	42	1158, 360	68	99	161	188	190		5.16667	10.3333	4.83333	0.333333	20.3333
	43	782, 1082	67	88	134	162	165		3.5	7.66667	5.16667	0.5	16.3333		187	232	248	251
															183	237	262	266
	44	754, 1200	67	85	141	160	163		3	9.33333	3.66667	0.5	16		199	252	269	273
															182	234	253	256
	45	1978, 248	137	178	258	280	284		6.83333	13.3333	4.33333	0.666667	24.5
	46	618, 454	154	180	241	264	267		4.33333	10.1667	4.33333	0.5	18.8333
	47	540, 514	154	190	255	277	282		6	10.8333	4.5	0.833333	21.3333
	48	1522, 1548	150	177	231	245	247		4.5	9	2.66667	0.333333	16.1667		284
															inf
	49	1560, 1628	150	179	229	253	256		4.83333	8.33333	4.5	0.5	17.6667		inf
															286
	50	256, 460	125	156	216	238	241		5.16667	10	4.16667	0.5	19.3333		inf
															inf
	51	294, 536	125	190	240	268	271		10.8333	8.33333	5.16667	0.5	24.3333		inf
position3	52	876, 2036	8	25	75	98	101		2.83333	8.33333	4.33333	0.5	15.5		128	186	204	206
															115	182	209	211
	53	1012, 2038	8	21	71	88	91		2.16667	8.33333	3.33333	0.5	13.8333		103	167	191	195
															102	164	205	208
	54	820, 1294	111	159	231	254	257		8	12	4.33333	0.5	24.3333		inf
															inf
	55	870, 1358	111	161	229	268	273		8.33333	11.3333	7.33333	0.833333	27		inf
															inf
	56	1586, 1924	3	46	111	128	130		7.16667	10.8333	3.16667	0.333333	21.1667
	57	1680, 1904	12	41	107	128	131		4.83333	11	4	0.5	19.8333
	58	588, 358	71	91	162	189	197		3.33333	11.8333	5.83333	1.33333	21
	59	1184, 578	126	163	225	241	245		6.16667	10.3333	3.33333	0.666667	19.8333		inf
															inf
	60	1202, 660	126	177	238	246	248		8.5	10.1667	1.66667	0.333333	20.3333		inf
															287	inf
	61	978, 772	76	96	160	230	232		3.33333	10.6667	12	0.333333	26		249	inf
															250	inf
	62	1074, 778	76	91	158	188	191		2.5	11.1667	5.5	0.5	19.1667		220	273	inf
															220	279	inf
	63	748, 1476	111	168	229	248	251		9.5	10.1667	3.66667	0.5	23.3333		inf
															inf
	64	860, 1482	111	146	205	229	232		5.83333	9.83333	4.5	0.5	20.1667		279	inf
															267	inf
	65	1276, 680	10	40	107	123	126		5	11.1667	3.16667	0.5	19.3333		164	218	241	245
															177	226	246	248
	66	1346, 742	10	38	106	136	138		4.66667	11.3333	5.33333	0.333333	21.3333		248	inf
															197	263	inf
	67	874, 912	66	83	138	165	171		2.83333	9.16667	5.5	1	17.5		192	248	268	271
															inf
	68	890, 1012	66	83	132	152	160		2.83333	8.16667	4.66667	1.33333	15.6667		inf
															inf
	69	950, 1872	91	103	170	191	196		2	11.1667	4.33333	0.833333	17.5		230	288	inf
															225	278	inf
	70	1066, 1868	91	102	168	205	208		1.83333	11	6.66667	0.5	19.5		237	inf
															229	286
	71	784, 1704	101	126	187	204	206		4.16667	10.1667	3.16667	0.333333	17.5		227	288
															237	inf
	72	676, 1764	101	115	184	209	211		2.33333	11.5	4.5	0.333333	18.3333		242	inf
															248	inf
	73	76, 628	66	92	150	178	180		4.33333	9.66667	5	0.333333	19
	74	1378, 1026	17	42	112	137	140		4.16667	11.6667	4.66667	0.5	20.5		inf
															inf
	75	1478, 1028	17	49	115	128	131		5.33333	11	2.66667	0.5	19		inf
															171	234	250	254
position4	76	526, 1522	27	45	102	116	118		3	9.5	2.66667	0.333333	15.1667		137	204	236	242
															140	195	inf
	77	524, 1634	27	42	110	131	133		2.5	11.3333	3.83333	0.333333	17.6667		165	235	inf
															151	202	234	237
	78	674, 1852	108	127	191	208	211		3.16667	10.6667	3.33333	0.5	17.1667		inf
															inf
	79	592, 1896	108	131	190	219	222		3.83333	9.83333	5.33333	0.5	19		inf
															inf
	80	334, 1250	43	59	118	157	161		2.66667	9.83333	7.16667	0.666667	19.6667		178	251	284	288
															179	254	287	inf
	81	440, 1342	43	62	135	149	154		3.16667	12.1667	3.16667	0.833333	18.5		inf
															inf
	82	706, 570	95	110	190	202	205		2.5	13.3333	2.5	0.5	18.3333		222	289	inf
															225	278	inf
	83	832, 540	95	106	175	191	194		1.83333	11.5	3.16667	0.5	16.5		217	273	inf
															223	285	inf
	84	762, 166	47	75	140	165	169		4.66667	10.8333	4.83333	0.666667	20.3333
	85	684, 156	58	75	131	151	154		2.83333	9.33333	3.83333	0.5	16
	86	630, 756	103	118	192	215	218		2.5	12.3333	4.33333	0.5	19.1667		238	inf
															238	inf
	87	614, 860	103	118	198	266	269		2.5	13.3333	11.8333	0.5	27.6667		285	inf
															288	inf
	89	316, 1594	19	39	96	110	113		3.33333	9.5	2.83333	0.5	15.6667		126	184	205	207
															140	201	lost
	90	326, 1702	19	39	105	120	122		3.33333	11	2.83333	0.333333	17.1667		141	197	226	229
															146	lost
	91	94, 1824	122	141	199	226	229		3.16667	9.66667	5	0.5	17.8333
	92	246, 1274	113	126	195	205	207		2.16667	11.5	2	0.333333	15.6667
	93	926, 1648	107	131	187	211	214		4	9.33333	4.5	0.5	17.8333		257	inf
															inf
	94	894, 1754	107	127	190	202	204		3.33333	10.5	2.33333	0.333333	16.1667		231	287	inf
															233	289	inf
	95	810, 684	74	97	173	209	213		3.83333	12.6667	6.66667	0.666667	23.1667		inf
															inf
	96	742, 762	74	93	181	212	215		3.16667	14.6667	5.66667	0.5	23.5		inf
															inf
	97	234, 1042	161	178	259	284	288		2.83333	13.5	4.83333	0.666667	21.1667
	98	528, 842	79	118	193	227	230		6.5	12.5	6.16667	0.5	25.1667		268	inf
															268	inf
	99	508, 928	79	118	178	206	208		6.5	10	5	0.333333	21.5		239	inf
															inf
	100	1772, 1334	51	66	124	143	146		2.5	9.66667	3.66667	0.5	15.8333		174	236	265	268
															170	225	286	289
	101	1770, 1454	51	70	120	138	143		3.16667	8.33333	3.83333	0.833333	15.3333		lost	226	252	256
															173	228	lost
position5	102	664, 1450	18	44	102	119	121		4.33333	9.66667	3.16667	0.333333	17.1667		140	193	211	214
															154	223	227	230
	103	768, 1478	18	48	103	118	121		5	9.16667	3	0.5	17.1667		137	198	217	220
															138	195	213	216
	104	1180, 526	79	131	202	227	231		8.66667	11.8333	4.83333	0.666667	25.3333
	105	1078, 874	12	40	98	126	128		4.66667	9.66667	5	0.333333	19.3333		144	203	227	229
															141	200	219	222
	106	1028, 958	12	42	99	130	132		5	9.5	5.5	0.333333	20		147	215	244	247
															161	222	249	252
	107	596, 1826	35	58	119	130	134		3.83333	10.1667	2.5	0.666667	16.5
	108	386, 434	46	59	116	146	149		2.16667	9.5	5.5	0.5	17.1667		189	247	269	272
															inf
	109	304, 496	46	57	109	129	133		1.83333	8.66667	4	0.666667	14.5		261
															154	192	213	216
	110	1600, 1222	104	124	196	211	214		3.33333	12	3	0.5	18.3333		235	inf
															239	inf
	111	1530, 1332	104	127	199	227	230		3.83333	12	5.16667	0.5	21		258	inf
															255	inf
	112	302, 1498	104	118	173	189	191		2.33333	9.16667	3	0.333333	14.5		209	270	inf
															211	271	inf
	113	258, 1586	104	118	165	186	188		2.33333	7.83333	3.83333	0.333333	14		211	263	inf
															210	258	277	280
	114	1322, 668	164	188	245	265	269		4	9.5	4	0.666667	17.5		inf
	115	1339, 746	164	192	250	269	274		4.66667	9.66667	4	0.833333	18.3333		inf
	116	1506, 518	99	113	169	197	200		2.33333	9.33333	5.16667	0.5	16.8333		222	277	inf
															232	284	inf
	117	1470, 634	99	123	172	199	203		4	8.16667	5.16667	0.666667	17.3333		234	inf
															228	284
	118	926, 938	132	149	219	244	247		2.83333	11.6667	4.66667	0.5	19.1667		284	inf
															277	inf
	119	1018, 972	132	161	235	249	252		4.83333	12.3333	2.83333	0.5	20		275	inf
															278	inf
	120	1178, 1072	102	119	186	212	214		2.83333	11.1667	4.66667	0.333333	18.6667		274	inf
															252	inf
	121	1174, 1186	102	137	208	235	237		5.83333	11.8333	4.83333	0.333333	22.5		279	inf
															269	inf
	122	806, 1452	121	137	199	217	220		2.66667	10.3333	3.5	0.5	16.5		274	inf
															252	inf
	123	854, 1536	121	138	195	213	216		2.83333	9.5	3.5	0.5	15.8333		245	inf
															250	inf
	124	500, 1528	121	140	195	211	214		3.16667	9.16667	3.16667	0.5	15.5		248	inf
															262	inf
	125	596, 1558	121	155	223	244	250		5.66667	11.3333	4.5	1	21.5		inf
															inf
	126	546, 1748	134	158	216	244	247		4	9.66667	5.16667	0.5	18.8333		281	inf
															284	inf
	127	578, 1834	134	159	227	240	243		4.16667	11.3333	2.66667	0.5	18.1667		275	inf
															277	inf
	128	1168, 658	104	123	181	204	206		3.16667	9.66667	4.16667	0.333333	17		259	inf
															263	inf
	129	1160, 766	104	136	187	209	211		5.33333	8.5	4	0.333333	17.8333		247	inf
															239	inf
	130	1312, 1058	128	144	204	227	229		2.66667	10	4.16667	0.333333	16.8333		249	inf
															258	inf
	131	1410, 1092	128	143	201	219	222		2.5	9.66667	3.5	0.5	15.6667		246	inf
															263	inf

## Sheet: H9
	ID	xy at birth	birth	S starts	S end	M start	cytokinesis	mom treated	G1	S	G2/M	total
170414 H9 PCNA #8 CCP
w4_1	1	1210, 692	30	43	102	130	133		2.16667	9.83333	5.16667	17.1667
	2	1198, 574	30	44	101	121	124		2.33333	9.5	3.83333	15.6667
	3	994, 538	13	25	70	110	113		2	7.5	7.16667	16.6667
	4	1322, 900	16	34	102	133	135		3	11.3333	5.5	19.8333
	5	1028, 214	78	89	149	242	247		1.83333	10	16.3333	28.1667
	6	936, 306	78	89	135	155	158		1.83333	7.66667	3.83333	13.3333
	7	1186, 342	53	65	117	137	140		2	8.66667	3.83333	14.5
	1	1254, 558	67	81	148	168	172		2.33333	11.1667	4	17.5
	2	1268, 674	67	81	135	158	161		2.33333	9	4.33333	15.6667
	11	1350, 282	71	85	140	262	266		2.33333	9.16667	21	32.5
			16	34	101	134	137		3	11.1667	5.5	19.6667
			78	88	135	156	158		1.66667	7.83333	3.5	13
			79	92	153	171	174		2.16667	10.1667	3	15.3333
			79	93	152	173	176		2.33333	9.83333	3.5	15.6667
			83	97	167	187	189		2.33333	11.6667	3.33333	17.3333
w4_2	1	568, 1020	20	32	91	107	110		2	9.83333	3.16667	15
	2	652, 1150	20	34	105	116	119		2.33333	11.8333	2.33333	16.5
	3	1282, 756	29	39	87	134	138		1.66667	8	8.5	18.1667
		1316, 936	20	31	99	109	113		1.83333	11.3333	2.33333	15.5
	4
		1452, 968	20	31	104	124	129		1.83333	12.1667	4.16667	18.1667
	5
	6	878, 1110	33	44	101	117	121		1.83333	9.5	3.33333	14.6667
	7	852, 1232	33	48	128	139	143		2.5	13.3333	2.5	18.3333
	8	1130, 1032	46	56	130	135	138		1.66667	12.3333	1.33333	15.3333
	9	1120, 1176	46	56	128	140	144		1.66667	12	2.66667	16.3333
	12	836, 1267	52	65	125	145	148		2.16667	10	3.83333	16
w4_3	1	1256, 724	8	20	76	122	125		2	9.33333	8.16667	19.5
	2	1196, 758	8	19	73	92	94		1.83333	9	3.5	14.3333
	3	1280, 770	11	24	87	102	104		2.16667	10.5	2.83333	15.5
	4	1388, 790	11	24	91	114	116		2.16667	11.1667	4.16667	17.5
	5	1438, 572	7	21	88	95	98		2.33333	11.1667	1.66667	15.1667
	6	1536, 616	7	23	89	128	132		2.66667	11	7.16667	20.8333
	7	1382, 696	14	25	89	97	100		1.83333	10.6667	1.83333	14.3333
	8	1498, 668	14	25	93	109	111		1.83333	11.3333	3	16.1667
	9	1278, 718	9	25	74	122	125		2.66667	8.16667	8.5	19.3333
	10	1196, 778	9	25	74	92	94		2.66667	8.16667	3.33333	14.1667
	11	1048, 404	18	31	94	107	110		2.16667	10.5	2.66667	15.3333
	12	1012, 520	18	31	94	117	120		2.16667	10.5	4.33333	17
w4_4	1	1174, 1070	6	17	71	97	100		1.83333	9	4.83333	15.6667
	2	12545, 1116	6	17	71	128	130		1.83333	9	9.83333	20.6667
	3	664, 448	12	19	57	84	86		1.16667	6.33333	4.83333	12.3333
	4	1386, 434	3	13	65	96	98		1.66667	8.66667	5.5	15.8333
	5	1478, 524	3	13	65	109	111		1.66667	8.66667	7.66667	18
	6	1398, 472	2	16	68	91	94		2.33333	8.66667	4.33333	15.3333
	7	1334, 570	2	15	63	97	100		2.16667	8	6.16667	16.3333
	9	840, 1304	38	54	119	143	146		2.66667	10.8333	4.5	18
	10	642, 1326	38	56	133	155	158		3	12.8333	4.16667	20
	11	1516, 1096	34	43	110	145	148		1.5	11.1667	6.33333	19
	12	1444, 1132	34	43	98	113	115		1.5	9.16667	2.83333	13.5
w3_1	1	1098, 1308	4	12	69	101	104		1.33333	9.5	5.83333	16.6667
	2	1202, 1404	4	12	69	92	94		1.33333	9.5	4.16667	15
	3	1004, 1502	14	26	82	114	117		2	9.33333	5.83333	17.1667
	4	1132, 1430	14	26	82	100	102		2	9.33333	3.33333	14.6667
	5	820, 812	13	23	88	126	130		1.66667	10.8333	7	19.5
	6	710, 854	13	23	95	105	110		1.66667	12	2.5	16.1667
	7	1704, 1204	19	28	76	89	92		1.5	8	2.66667	12.1667
	8	1126, 1084	34	46	110	120	123		2	10.6667	2.16667	14.8333
	9	1000, 1156	34	43	103	111	114		1.5	10	1.83333	13.3333
	10	634, 1290	41	49	102	116	119		1.33333	8.83333	2.83333	13
	11	528, 1272	41	49	102	120	123		1.33333	8.83333	3.5	13.6667
	12	1170, 640	127	137	197	225	229		1.66667	10	5.33333	17
w3_2	1	1234, 834	12	23	73	96	98		1.83333	8.33333	4.16667	14.3333
	2	1476, 1128	22	34	79	95	97		2	7.5	3	12.5
	3	1466. 1234	22	34	79	95	99		2	7.5	3.33333	12.8333
	4	832, 926	32	48	88	108	112		2.66667	6.66667	4	13.3333
	5	890, 998	32	48	88	122	124		2.66667	6.66667	6	15.3333
	1	1468, 1220	18	28	79	100	102		1.66667	8.5	3.83333	14
	2	1462, 1306	18	27	83	98	101		1.5	9.33333	3	13.8333
w3_3	3	1402, 1352	4	15	71	88	91		1.83333	9.33333	3.33333	14.5
	4	600, 1412	58	69	122	134	136		1.83333	8.83333	2.33333	13
	5	712, 1440	58	69	124	136	138		1.83333	9.16667	2.33333	13.3333
	6	812, 1374	54	63	129	135	139		1.5	11	1.66667	14.1667
	7	1102, 534	29	43	103	108	111		2.33333	10	1.33333	13.6667
	8	1046, 596	29	43	97	121	124		2.33333	9	4.5	15.8333
	9	982, 600	32	42	86	118	120		1.66667	7.33333	5.66667	14.6667
	10	948, 702	32	43	88	108	111		1.83333	7.5	3.83333	13.1667
	11	728, 670	42	62	101	118	120		3.33333	6.5	3.16667	13
	12	760, 796	42	50	110	130	132		1.33333	10	3.66667	15
	1	1216, 1266	63	86	137	157	159		3.83333	8.5	3.66667	16
	2	1340, 1298	63	79	143	165	167		2.66667	10.6667	4	17.3333
w3_4	3	1250, 1298	77	88	151	219	223		1.83333	10.5	12	24.3333
	4	1368, 1312	77	89	156	161	164		2	11.1667	1.33333	14.5
	5	1752, 628	64	80	147	158	160		2.66667	11.1667	2.16667	16
	6	1940, 772	92	101	158	169	172		1.5	9.5	2.33333	13.3333
	7	1956, 886	92	100	165	177	180		1.33333	10.8333	2.5	14.6667
	8	1266, 1208	15	35	102	127	129		3.33333	11.1667	4.5	19
	9	1354, 1122	15	41	100	130	133		4.33333	9.83333	5.5	19.6667
	10	1116, 1442	85	94	140	160	163		1.5	7.66667	3.83333	13
	11	1168, 1606	85	94	143	165	168		1.5	8.16667	4.16667	13.8333
	12	1200, 1100	27	39	99	124	126		2	10	4.5	16.5
	1	700, 1162	3	15	74	101	105		2	9.83333	5.16667	17
	2	874, 1036	23	35	85	127	131		2	8.33333	7.66667	18
	3	868, 1178	23	35	83	110	113		2	8	5	15
w2_3
	4	950, 436	65	81	129	150	153		2.66667	8	4	14.6667
	5	858, 420	74	89	137	161	164		3.33333	9.5	9.16667	22
	6	888, 356	74	94	151	202	206		2.5	8	4.5	15
	7	1470, 746	60	76	127	146	148		2.66667	8.5	3.5	14.6667
	8	722, 1134	136	150	210	234	238		2.33333	10	4.66667	17
	9	834, 1130	136	150	212	234	237		2.33333	10.3333	4.16667	16.8333
	10	796, 810	6	18	94	108	111		2	12.6667	2.83333	17.5
	11	872, 930	6	17	67	99	103		1.83333	8.33333	6	16.1667
	12	698, 692	22	30	84	91	95		1.33333	9	1.83333	12.1667
	1	1308, 852	29	39	102	123	127		1.66667	10.5	4.16667	16.3333
	2	1354, 994	29	40	93	107	111		1.83333	8.83333	3	13.6667
w2_1	3	1558, 964	46	57	121	140	143		1.83333	10.6667	3.66667	16.1667
	4	1594, 1108	46	57	123	133	136		1.83333	11	2.16667	15
	5	1684, 1010	30	39	106	115	118		1.5	11.1667	2	14.6667
	6	1608, 1122	30	39	97	118	120		1.5	9.66667	3.83333	15
	7	1712, 1116	45	56	118	139	141		1.83333	10.3333	3.83333	16
	8	782, 1528	38	48	113	141	145		1.66667	10.8333	5.33333	17.8333
	9	876, 1612	38	48	117	142	145		1.66667	11.5	4.66667	17.8333
	10	764, 1636	31	42	114	151	154		1.83333	12	6.66667	20.5
	11	884, 1650	31	44	98	124	127		2.16667	9	4.83333	16
	12	796, 1674	43	55	117	141	144		2	10.3333	4.5	16.8333
