# Supplementary material for: Evidence that the human cell cycle is a series of uncoupled, memoryless phases
Source: Mol Syst Biol. 2019 Mar 19;15(3):e8604. doi: 10.15252/msb.20188604 (PMC6423720; doi:10.15252/msb.20188604)
Supplement: Supplementary file 6 — Source Data for Figure 3 [file MSB-15-e8604-s004.xlsx]

## Sheet: RPE APH
	ID	x at birth	y at birth	birth	S starts	G2 starts	M starts	cytokinesis	mom treated	G1	S	G2	M	total
171025 aph 1
	2	2398	771	70	102	182	202	203		5.33333	13.3333	3.33333	0.166667	22.1667
	3	3224	768	45	87	150	183	186		7	10.5	5.5	0.5	23.5
	5	465	2883	45	86	175	194	197		6.83333	14.8333	3.16667	0.5	25.3333
	6	354	2020	75	105	186	205	207		5	13.5	3.16667	0.333333	22
	7	1825	576	57	103	187	200	208		7.66667	14	2.16667	1.33333	25.1667
	8	1104	1500	101	124	190	207	210		3.83333	11	2.83333	0.5	18.1667
	9	2161	1876	67	100	184	204	207		5.5	14	3.33333	0.5	23.3333
	10	1326	3577	45	96	166	190	193		8.5	11.6667	4	0.5	24.6667
	12	3004	633	45	80	135	166	168		5.83333	9.16667	5.16667	0.333333	20.5
	13	1090	2175	110	159	211	233	236		8.16667	8.66667	3.66667	0.5	21
	14	1189	2187	110	153	196	212	214		7.16667	7.16667	2.66667	0.333333	17.3333
	15	405	2326	43	86	175	196	199		7.16667	14.8333	3.5	0.5	26
	16	1825	1071	75	106	183	203	205		5.16667	12.8333	3.33333	0.333333	21.6667
	17	1302	810	103	154	211	225	227		8.5	9.5	2.33333	0.333333	20.6667
	18	1176	1491	101	125	192	221	225		4	11.1667	4.83333	0.666667	20.6667
	19	1046	1049	92	140	203	216	218		8	10.5	2.16667	0.333333	21
position2	1	2886	2349	35	87	159	181	184		8.66667	12	3.66667	0.5	24.8333
	2	2286	3430	72	103	177	195	198		5.16667	12.3333	3	0.5	21
	3	3070	1494	27	81	151	181	184		9	11.6667	5	0.5	26.1667
	4	928	72	88	117	196	211	214		4.83333	13.1667	2.5	0.5	21
	5	3410	2104	68	110	188	207	211		7	13	3.16667	0.666667	23.8333
	6	910	900	90	124	198	216	218		5.66667	12.3333	3	0.333333	21.3333
	7	1	1401	100	140	201	215	218		6.66667	10.1667	2.33333	0.5	19.6667
	8	3154	3644	40	88	161	186	188		8	12.1667	4.16667	0.333333	24.6667
	9	482	2812	54	91	166	187	190		6.16667	12.5	3.5	0.5	22.6667
	10	2662	1626	39	99	173	197	200		10	12.3333	4	0.5	26.8333
	11	2720	3362	64	116	194	212	215		8.66667	13	3	0.5	25.1667
	12	2582	1970	77	118	192	207	209		6.83333	12.3333	2.5	0.333333	22
	13	2160	2520	49	108	187	209	212		9.83333	13.1667	3.66667	0.5	27.1667
	14	2194	1556	99	141	207	224	226		7	11	2.83333	0.333333	21.1667
	15	3766	1372	43	118	197	218	222		12.5	13.1667	3.5	0.666667	29.8333
	16	3819	1603	39	82	167	184	186		7.16667	14.1667	2.83333	0.333333	24.5
	17	2622	2144	104	140	205	221	224		6	10.8333	2.66667	0.5	20
	18	3264	3244	83	110	183	200	203		4.5	12.1667	2.83333	0.5	20
	19	2826	2868	78	116	194	214	217		6.33333	13	3.33333	0.5	23.1667
	20	3270	2138	67	101	180	202	205		5.66667	13.1667	3.66667	0.5	23
	21	1512	2580	91	143	203	219	222		8.66667	10	2.66667	0.5	21.8333
	23	2662	740	59	94	168	186	189		5.83333	12.3333	3	0.5	21.6667
	24	2286	1604	99	144	204	215	218		7.5	10	1.83333	0.5	19.8333
	25	1520	3592	62	102	183	200	203		6.66667	13.5	2.83333	0.5	23.5
	26	1430	3126	83	116	200	218	220		5.5	14	3	0.333333	22.8333
position 3	2	1314	960	63	87	161	179	181		4	12.3333	3	0.333333	19.6667
	4	1630	2890	47	89	157	188	190		7	11.3333	5.16667	0.333333	23.8333
	5	2372	234	64	143	202	228	231		13.1667	9.83333	4.33333	0.5	27.8333
	6	322	1400	49	98	163	185	187		8.16667	10.8333	3.66667	0.333333	23
	7	2596	2580	79	119	191	206	208		6.66667	12	2.5	0.333333	21.5
	8	1310	1488	84	137	199	217	219		8.83333	10.3333	3	0.333333	22.5
	9	2952	2272	51	101	179	195	202		8.33333	13	2.66667	1.16667	25.1667
	10	2036	3242	81	111	183	197	202		5	12	2.33333	0.833333	20.1667
	11	2570	2662	79	111	190	207	209		5.33333	13.1667	2.83333	0.333333	21.6667
	12	3308	602	54	80	132	156	159		4.33333	8.66667	4	0.5	17.5
	13	880	1622	44	93	176	194	197		8.16667	13.8333	3	0.5	25.5
	14	3486	2222	93	130	198	213	219		6.16667	11.3333	2.5	1	21
180209_RPE_APH_1c1	1	3058	1876	47	112	175	199	201		10.8333	10.5	4	0.333333	25.6667
107-156	2	2914	813	71	119	188	207	211		8	11.5	3.16667	0.666667	23.3333
	3	1452	2887	35	75	130	171	174		6.66667	9.16667	6.83333	0.5	23.1667
RPE_APH_2bc1	1	1701	2331	80	102	171	183	186		3.66667	11.5	2	0.5	17.6667
	2	1716	2398	80	105	171	189	191		4.16667	11	3	0.333333	18.5
	4	234	1578	98	134	190	211	212		6	9.33333	3.5	0.166667	19
	6	3445	648	93	123	181	197	200		5	9.66667	2.66667	0.5	17.8333
	8	3016	3493	32	74	138	168	170		7	10.6667	5	0.333333	23
	9	3694	3042	97	133	186	207	211		6	8.83333	3.5	0.666667	19
	10	578	1950	104	140	196	211	213		6	9.33333	2.5	0.333333	18.1667
	11	880	2988	70	122	181	201	203		8.66667	9.83333	3.33333	0.333333	22.1667
	12	3628	3056	97	139	191	207	209		7	8.66667	2.66667	0.333333	18.6667
RPE_APH_3bc1	1	2640	1342	96	129	181	198	200		5.5	8.66667	2.83333	0.333333	17.3333
	3	3550	3536	107	133	184	196	199		4.33333	8.5	2	0.5	15.3333
	4	2547	1234	57	97	165	182	184		6.66667	11.3333	2.83333	0.333333	21.1667
	5	3492	2194	84	124	180	199	201		6.66667	9.33333	3.16667	0.333333	19.5
	6	2204	3284	99	133	184	207	210		5.66667	8.5	3.83333	0.5	18.5
RPE_APH_1bc1	2	2712	2629	84	118	176	202	204		5.66667	9.66667	4.33333	0.333333	20
	3	706	1906	25	78	152	176	178		8.83333	12.3333	4	0.333333	25.5
	4	2538	2660	85	123	183	203	205		6.33333	10	3.33333	0.333333	20
	5	1354	1461	91	120	181	200	203		4.83333	10.1667	3.16667	0.5	18.6667
	6	2594	1134	93	140	192	211	213		7.83333	8.66667	3.16667	0.333333	20
RPE_APH_2c1	2	2369	3562	102	138	189	209	211		6	8.5	3.33333	0.333333	18.1667
	4	1038	3218	69	123	180	197	199		9	9.5	2.83333	0.333333	21.6667
	5	89	3861	96	132	184	206	209		6	8.66667	3.66667	0.5	18.8333
	6	1670	3184	55	98	168	182	184		7.16667	11.6667	2.33333	0.333333	21.5
	9	3248	1450	45	80	140	170	172		5.83333	10	5	0.333333	21.1667
RPE_APH_3c1	1	2726	730	80	104	174	195	197		4	11.6667	3.5	0.333333	19.5
	2	2761	647	80	99	165	187	190		3.16667	11	3.66667	0.5	18.3333
	3	1887	386	53	90	159	189	191		6.16667	11.5	5	0.333333	23
	5	1493	3312	84	120	181	200	202		6	10.1667	3.16667	0.333333	19.6667
	6	1514	2787	49	111	175	200	203		10.3333	10.6667	4.16667	0.5	25.6667
180212_RPE_APH_1c1	2	1276	2486	113	153	204	225	227		6.66667	8.5	3.5	0.333333	19
117-165	4	3878	2886	58	117	186	209	211		9.83333	11.5	3.83333	0.333333	25.5
	5	1590	1554	73	92	155	179	181		3.16667	10.5	4	0.333333	18
	6	3036	3718	100	142	195	212	214		7	8.83333	2.83333	0.333333	19
	7	2200	2072	24	75	129	156	158		8.5	9	4.5	0.333333	22.3333
	9	1600	1450	73	98	173	193	195		4.16667	12.5	3.33333	0.333333	20.3333
	11	1417	900	106	144	201	219	221		6.33333	9.5	3	0.333333	19.1667
	12	1015	1810	43	112	178	196	198		11.5	11	3	0.333333	25.8333
	13	1032	2731	31	107	177	201	203		12.6667	11.6667	4	0.333333	28.6667
	15	1589	1542	111	147	199	212	214		6	8.66667	2.16667	0.333333	17.1667
RPE_APH_1bc1	1	2476	1420	58	88	146	174	176		5	9.66667	4.66667	0.333333	19.6667
	2	2779	1884	97	143	193	206	208		7.66667	8.33333	2.16667	0.333333	18.5
	3	2950	1444	23	81	147	177	179		9.66667	11	5	0.333333	26
	4	3614	1492	101	135	194	214	216		5.66667	9.83333	3.33333	0.333333	19.1667
	5	516	3034	55	96	169	189	192		6.83333	12.1667	3.33333	0.5	22.8333
	6	878	2350	67	101	175	193	194		5.66667	12.3333	3	0.166667	21.1667
	7	696	723	65	106	178	199	201		6.83333	12	3.5	0.333333	22.6667
	8	2810	1440	87	119	187	206	208		5.33333	11.3333	3.16667	0.333333	20.1667
	9	2908	1444	87	124	190	208	210		6.16667	11	3	0.333333	20.5
	10	1411	2416	60	98	163	184	185		6.33333	10.8333	3.5	0.166667	20.8333
	11	1344	2406	60	126	185	205	208		11	9.83333	3.33333	0.5	24.6667
	12	1224	1694	73	103	178	201	203		5	12.5	3.83333	0.333333	21.6667
	13	1168	1790	73	105	181	194	196		5.33333	12.6667	2.16667	0.333333	20.5
	14	960	2400	67	105	175	190	192		6.33333	11.6667	2.5	0.333333	20.8333
	15	2548	1418	58	88	148	175	178		5	10	4.5	0.5	20
RPE_APH_2c1	1	2522	3052	103	145	197	212	214		7	8.66667	2.5	0.333333	18.5
	2	3198	2104	79	140	200	217	220		10.1667	10	2.83333	0.5	23.5
	3	1930	1329	37	76	142	179	181		6.5	11	6.16667	0.333333	24
	4	1910	1232	37	88	157	182	184		8.5	11.5	4.16667	0.333333	24.5
	8	1960	1632	70	105	179	198	200		5.83333	12.3333	3.16667	0.333333	21.6667
	9	2926	3136	79	106	180	197	199		4.5	12.3333	2.83333	0.333333	20
	10	344	2599	95	136	197	215	217		6.83333	10.1667	3	0.333333	20.3333
	11	2802	3123	79	105	178	191	193		4.33333	12.1667	2.16667	0.333333	19
	13	484	3610	29	78	161	181	183		8.16667	13.8333	3.33333	0.333333	25.6667
	14	2748	2722	40	88	177	196	198		8	14.8333	3.16667	0.333333	26.3333
	15	2473	1414	95	133	194	210	212		6.33333	10.1667	2.66667	0.333333	19.5
	16	2600	3102	103	137	200	215	217		5.66667	10.5	2.5	0.333333	19
RPE_APH_3c1	1	3478	1576	35	89	160	176	180		9	11.8333	2.66667	0.666667	24.1667
1st exp	27	994	3880	<82	114	191	210	213			12.8333	3.16667	0.5
	22	10	1276	<112	137	202	221	224			10.8333	3.16667	0.333333
	15	3123	761	90	125	196	214	216			11.8333	3	0.5
	16			<	120	193	209	212			12.1667	2.66667	0.333333
	17	1216	3882	<112	117	194	208	210			12.8333	2.33333	1
	18	1490	3866	<106	149	213	236	242			10.6667	3.83333

## Sheet: RPE 34C
	ID	x at birth	y at birth	birth	S starts	G2 starts	M starts	cytokinesis		G1	S	G2	M	total
										7	7.5	2.5	0.5	17.5
171118 #RPE 7 temp 34c
position 2_1c1	1	360	1372	2	54	121	149	152		8.66667	11.1667	4.66667	0.5	25
	2	370	1500	2	65	135	166	168		10.5	11.6667	5.16667	0.333333	27.6667
	3	543	2030	2	68	131	160	162		11	10.5	4.83333	0.333333	26.6667
	4	2774	1687	12	75	138	166	169		10.5	10.5	4.66667	0.5	26.1667
	5	2676	1402	21	83	137	182	185		10.3333	9	7.5	0.5	27.3333
	6	2756	1440	21	93	158	180	182		12	10.8333	3.66667	0.333333	26.8333
	7	3050	1190	27	106	168	200	203		13.1667	10.3333	5.33333	0.5	29.3333
	8	1846	1406	28	92	151	178	182		10.6667	9.83333	4.5	0.666667	25.6667
	9	1912	1456	28	90	153	191	194		10.3333	10.5	6.33333	0.5	27.6667
	10	1134	616	26	105	170	206	209		13.1667	10.8333	6	0.5	30.5
	11	1186	636	32	173	229	257	260		23.5	9.33333	4.66667	0.5	38
	12	2331	2668	30	79	134	162	165		8.16667	9.16667	4.66667	0.5	22.5
	13	3194	2379	37	109	164	185	188		12	9.16667	3.5	0.5	25.1667
	14	3136	1556	43	94	149	186	189		8.5	9.16667	6.16667	0.5	24.3333
	15	3252	1540	43	107	165	193	196		10.6667	9.66667	4.66667	0.5	25.5
	16	1982	2964	45	95	158	184	187		8.33333	10.5	4.33333	0.5	23.6667
	17	2032	3038	45	100	157	182	185		9.16667	9.5	4.16667	0.5	23.3333
	18	1370	1813	49	124	186	214	218		12.5	10.3333	4.66667	0.666667	28.1667
	19	3432	1682	52	135	190	220	223		13.8333	9.16667	5	0.5	28.5
	20	3028	2001	53	99	158	186	192		7.66667	9.83333	4.66667	1	23.1667
	21	2910	2012	53	124	189	214	218		11.8333	10.8333	4.16667	0.666667	27.5
	22	3226	2116	64	122	173	210	214		9.66667	8.5	6.16667	0.666667	25
	23	3092	2162	64	122	176	202	206		9.66667	9	4.33333	0.666667	23.6667
position 2_2c1	1	1762	3150	2	48	107	131	133		7.66667	9.83333	4	0.333333	21.8333
	2	3530	1353	20	57	113	138	140		6.16667	9.33333	4.16667	0.333333	20
	3	1000	2644	20	57	118	148	151		6.16667	10.1667	5	0.5	21.8333
	4	894	2720	20	63	126	160	162		7.16667	10.5	5.66667	0.333333	23.6667
	5	3256	2462	24	110	173	202	205		14.3333	10.5	4.83333	0.5	30.1667
	6	3180	2418	24	91	162	190	193		11.1667	11.8333	4.66667	0.5	28.1667
	7	454	1230	25	89	142	193	196		10.6667	8.83333	8.5	0.5	28.5
	8	2730	1594	33	89	149	177	179		9.33333	10	4.66667	0.333333	24.3333
	9	1548	1721	33	89	154	184	187		9.33333	10.8333	5	0.5	25.6667
	10	3724	948	37	88	141	163	166		8.5	8.83333	3.66667	0.5	21.5
	11	3457	1356	41	109	167	192	195		11.3333	9.66667	4.16667	0.5	25.6667
	12	2095	810	40	88	142	162	165		8	9	3.33333	0.5	20.8333
	13	2033	864	40	103	162	185	187		10.5	9.83333	3.83333	0.333333	24.5
	14	2864	3060	47	98	153	191	194		8.5	9.16667	6.33333	0.5	24.5
	15	1632	680	54	105	157	185	187		8.5	8.66667	4.66667	0.333333	22.1667
	16	1652	764	54	108	163	194	197		9	9.16667	5.16667	0.5	23.8333
	17	2850	2256	53	91	151	183	186		6.33333	10	5.33333	0.5	22.1667
	18	3442	2218	54	113	174	207	211		9.83333	10.1667	5.5	0.666667	26.1667
	19	422	2480	57	123	179	205	208		11	9.33333	4.33333	0.5	25.1667
	20	141	1698	70	120	182	221	224		8.33333	10.3333	6.5	0.5	25.6667
	21	1969	2998	70	136	202	229	232		11	11	4.5	0.5	27
	22	1885	3064	70	120	182	215	218		8.33333	10.3333	5.5	0.5	24.6667
	23	2121	2992	76	128	187	211	214		8.66667	9.83333	4	0.5	23
	24	2631	2698	82	183	242	269	272		16.8333	9.83333	4.5	0.5	31.6667
	25	2614	2782	82	165	219	241	244		13.8333	9	3.66667	0.5	27
position 3_1c1	1	1282	3662	23	113	177	214	217		15	10.6667	6.16667	0.5	32.3333
	2	1942	922	35	82	149	174	178		7.83333	11.1667	4.16667	0.666667	23.8333
	3	1984	1016	35	93	156	186	189		9.66667	10.5	5	0.5	25.6667
	4	3852	2141	45	94	150	183	187		8.16667	9.33333	5.5	0.666667	23.6667
	5	3888	2139	45	103	166	203	206		9.66667	10.5	6.16667	0.5	26.8333
	6	1058	2630	48	97	154	186	189		8.16667	9.5	5.33333	0.5	23.5
	7	940	2638	48	91	149	176	178		7.16667	9.66667	4.5	0.333333	21.6667
	8	1594	564	62	120	181	251	254		9.66667	10.1667	11.6667	0.5	32
	9	3130	1334	62	137	200	232	235		12.5	10.5	5.33333	0.5	28.8333
	10	3098	1276	62	128	189	216	219		11	10.1667	4.5	0.5	26.1667
	11	1652	1382	69	159	223	247	251		15	10.6667	4	0.666667	30.3333
	12	2300	2030	74	116	184	220	223		7	11.3333	6	0.5	24.8333
	13	2200	3238	87	150	215	242	245		10.5	10.8333	4.5	0.5	26.3333
	14	3606	1287	86	185	249	277	280		16.5	10.6667	4.66667	0.5	32.3333
	15	1528	2124	94	183	251	279	283		14.8333	11.3333	4.66667	0.666667	31.5
	16	3200	2248	92	152	218	246	249		10	11	4.66667	0.5	26.1667
	17	3280	2218	92	146	215	250	253		9	11.5	5.83333	0.5	26.8333
	18	786	1557	98	167	227	258	261		11.5	10	5.16667	0.5	27.1667
	19	3380	1438	108	194	265	298	302		14.3333	11.8333	5.5	0.666667	32.3333
	20	1328	570	121	161	221	240	244		6.66667	10	3.16667	0.666667	20.5
	21	1390	608	121	179	236	254	258		9.66667	9.5	3	0.666667	22.8333
	22	3600	1000	91	156	215	259	262		10.8333	9.83333	7.33333	0.5	28.5
	23	1091	3674	83	154	217	247	251		11.8333	10.5	5	0.666667	28
	24	3284	3140	165	209	266	285	289		7.33333	9.5	3.16667	0.666667	20.6667
	25	652	3751	43	116	183	216	220		12.1667	11.1667	5.5	0.666667	29.5
position 3_2c1	1	3432	2330	15	109	174	210	214		15.6667	10.8333	6	0.666667	33.1667
	2	2924	1917	20	101	162	218	222		13.5	10.1667	9.33333	0.666667	33.6667
	3	2826	2790	24	90	146	171	175		11	9.33333	4.16667	0.666667	25.1667
	4	2830	2894	24	98	161	188	192		12.3333	10.5	4.5	0.666667	28
	5	684	2841	42	86	145	165	168		7.33333	9.83333	3.33333	0.5	21
	6	2404	1344	51	127	197	221	225		12.6667	11.6667	4	0.666667	29
	7	2406	1418	51	121	183	219	223		11.6667	10.3333	6	0.666667	28.6667
	8	3356	1125	61	118	180	199	203		9.5	10.3333	3.16667	0.666667	23.6667
	9	616	3628	61	130	183	207	211		11.5	8.83333	4	0.666667	25
	10	1094	116	79	132	187	210	214		8.83333	9.16667	3.83333	0.666667	22.5
	11	1920	82	78	143	213	244	247		10.8333	11.6667	5.16667	0.5	28.1667
	12	1400	1810	95	157	221	244	247		10.3333	10.6667	3.83333	0.5	25.3333
	13	3060	2206	97	162	252	270	274		10.8333	15	3	0.666667	29.5
	14	340	2744	106	168	229	260	263		10.3333	10.1667	5.16667	0.5	26.1667
	15	1884	1944	134	201	265	298	301		11.1667	10.6667	5.5	0.5	27.8333
position 1_1c1	1	2086	1099	133	183	244	275	278		8.33333	10.1667	5.16667	0.5	24.1667
	2	3612	3394	64	128	185	208	212		10.6667	9.5	3.83333	0.666667	24.6667
	3	1164	2944	81	140	202	240	244		9.83333	10.3333	6.33333	0.666667	27.1667
	4	294	3322	81	149	217	240	243		11.3333	11.3333	3.83333	0.5	27
	5	1168	2905	81	140	203	240	244		9.83333	10.5	6.16667	0.666667	27.1667
	6	3120	1058	4	97	160	189	192		15.5	10.5	4.83333	0.5	31.3333
	7	2356	2804	31	92	158	194	198		10.1667	11	6	0.666667	27.8333
	8	2432	2866	31	97	162	209	213		11	10.8333	7.83333	0.666667	30.3333
	9	3512	809	36	89	142	173	177		8.83333	8.83333	5.16667	0.666667	23.5
	10	1638	1972	38	101	167	211	222		10.5	11	7.33333	1.83333	30.6667
	11	1666	2084	38	104	164	227	234		11	10	10.5	1.16667	32.6667
	12	3554	1252	38	109	174	209	212		11.8333	10.8333	5.83333	0.5	29
	13	2844	3070	44	106	172	208	211		10.3333	11	6	0.5	27.8333
	14	2864	3114	44	86	147	174	177		7	10.1667	4.5	0.5	22.1667
	15	1833	3538	52	105	170	199	201		8.83333	10.8333	4.83333	0.333333	24.8333
	16	48	1510	54	117	175	201	205		10.5	9.66667	4.33333	0.666667	25.1667
	17	2692	3057	57	111	172	198	201		9	10.1667	4.33333	0.5	24
	18	2782	3054	57	109	167	188	192		8.66667	9.66667	3.5	0.666667	22.5
	19	3577	3316	64	125	179	214	217		10.1667	9	5.83333	0.5	25.5
position 4_1c1	1	1564	3110	110	188	258	291	295		13	11.6667	5.5	0.666667	30.8333
	2	2764	2447	112	187	251	282	285		12.5	10.6667	5.16667	0.5	28.8333
	3	2482	1527	115	172	232	258	262		9.5	10	4.33333	0.666667	24.5
	4	3295	471	61	122	184	210	213		10.1667	10.3333	4.33333	0.5	25.3333
	5	2235	3012	20	125	190	218	221		17.5	10.8333	4.66667	0.5	33.5
	6	195	954	20	106	174	215	219		14.3333	11.3333	6.83333	0.666667	33.1667
	7	1894	1326	39	99	166	197	200		10	11.1667	5.16667	0.5	26.8333
	8	976	1917	44	86	152	185	188		7	11	5.5	0.5	24
	9	441	2146	50	105	161	187	190		9.16667	9.33333	4.33333	0.5	23.3333
	10	856	882	52	114	180	210	214		10.3333	11	5	0.666667	27
	11	770	800	52	110	170	203	207		9.66667	10	5.5	0.666667	25.8333
	12	3363	3412	51	162	219	251	254		18.5	9.5	5.33333	0.5	33.8333
	13	3211	2208	57	128	192	234	238		11.8333	10.6667	7	0.666667	30.1667
	14	3168	2270	57	131	197	237	240		12.3333	11	6.66667	0.5	30.5
	15	606	2689	60	132	196	225	228		12	10.6667	4.83333	0.5	28

## Sheet: RPE NCS
	ID	xy at birth	birth	S starts	S end	cytokinesis	mom treated	G1	S	G2/M	total
25ug/mL NCS	1	3904, 3704	17	107	144	164	167	15	6.16667	3.33333	0.5
position1	2	3230, 2320	64	192	232	256	258	21.3333	6.66667	4	0.333333
	3	3182, 2396	64	134	173	192	194	11.6667	6.5	3.16667	0.333333
	4	2321, 2353	41	75	117	131	133	5.66667	7	2.33333	0.333333
	5	2371, 2456	41	75	116	130	131	5.66667	6.83333	2.33333	0.166667
	6	2048, 2714	57	143	189	212	215	14.3333	7.66667	3.83333	0.5
	7	1343, 2806	25	115	158	174	176	15	7.16667	2.66667	0.333333
	8	1913, 3364	106	189	230	248	251	13.8333	6.83333	3	0.5
	9	3566, 2522	124	150	192	208	211	4.33333	7	2.66667	0.5
	10	3643, 2594	124	152	194	216	219	4.66667	7	3.66667	0.5
	11	1821, 2350	28	118	159	180	183	15	6.83333	3.5	0.5
	12	3494, 3308	53	114	156	176	185	10.1667	7	3.33333	1.5
	13	2350, 1521	52	114	156	171	174	10.3333	7	2.5	0.5
	14	949, 1570	30	113	158	180	182	13.8333	7.5	3.66667	0.333333
	15	1529, 2554	37	96	134	157	159	9.83333	6.33333	3.83333	0.333333
	16	1533, 2653	37	83	122	145	147	7.66667	6.5	3.83333	0.333333
	17	1125, 1065	53	82	121	139	141	4.83333	6.5	3	0.333333
	18	1213, 1032	53	83	121	138	141	5	6.33333	2.83333	0.5
	19	1412, 2224	65	115	154	170	172	8.33333	6.5	2.66667	0.333333
	20	2315, 1312	30	78	120	140	142	8	7	3.33333	0.333333
	21	2348, 1408	30	91	130	148	150	10.1667	6.5	3	0.333333
	22	3209, 1715	30	85	129	149	151	9.16667	7.33333	3.33333	0.333333
	23	2237, 1219	57	125	169	197	200	11.3333	7.33333	4.66667	0.5
	24	1632, 1564	34	62	102	119	121	4.66667	6.66667	2.83333	0.333333
	25	1719, 1724	34	59	100	116	118	4.16667	6.83333	2.66667	0.333333
	26	2207, 1396	35	115	156	176	179	13.3333	6.83333	3.33333	0.5
	27	1590, 1033	36	94	136	160	162	9.66667	7	4	0.333333
	28	833, 131	76	122	158	172	174	7.66667	6	2.33333	0.333333
	29	2136, 2097	78	160	205	220	223	13.6667	7.5	2.5	0.5
	30	512, 1022	78	121	164	184	186	7.16667	7.16667	3.33333	0.333333
	31	1677 1681	33	62	102	119	121	4.83333	6.66667	2.83333	0.333333
	32		33	59	100	116	118	4.33333	6.83333	2.66667	0.333333
	33	856 1643	23	63	105	142	145	6.66667	7	6.16667	0.5
	34		23	69	111	138	141	7.66667	7	4.5	0.5
	35	1429 3737	6	49	96	135	137	7.16667	7.83333	6.5	0.333333
	36		6	45	86	134	137	6.5	6.83333	8	0.5
	37	2245 1244	10	84	128	176	178	12.3333	7.33333	8	0.333333
	38		10	67	110	143	145	9.5	7.16667	5.5	0.333333
	39	2588 2121	9	56	96	127	129	7.83333	6.66667	5.16667	0.333333
	40	1508 2150	13	69	117	144	146	9.33333	8	4.5	0.333333
	41		13	70	112	144	146	9.5	7	5.33333	0.333333
position2	1	3160, 3203	45	128	170	193	195	13.8333	7	3.83333	0.333333
	2	2440, 2573	25	106	145	163	169	13.5	6.5	3	1
	3	1768, 2252	60	112	155	178	180	8.66667	7.16667	3.83333	0.333333
	4	1851, 2318	60	129	173	193	195	11.5	7.33333	3.33333	0.333333
	5	1494, 2706	58	149	192	211	214	15.1667	7.16667	3.16667	0.5
	6	1313. 1571	58	121	165	182	184	10.5	7.33333	2.83333	0.333333
	7	1902, 1547	73	117	158	179	181	7.33333	6.83333	3.5	0.333333
	8	1952, 1643	73	139	179	200	202	11	6.66667	3.5	0.333333
	9	2171, 754	34	86	128	145	147	8.66667	7	2.83333	0.333333
	10	2218 2408	32	116	156	177	178	14	6.66667	3.5	0.166667
	11	2661 2735	58	117	161	176	178	9.83333	7.33333	2.5	0.333333
	12	2323 2879	73	113	155	174	176	6.66667	7	3.16667	0.333333
	13		73	168	212	236	238	15.8333	7.33333	4	0.333333
	14	2551 1222	60	143	187	215	218	13.8333	7.33333	4.66667	0.5
	15	1900 2873	61	150	195	214	217	14.8333	7.5	3.16667	0.5
	16	1490 2707	58	150	191	211	213	15.3333	6.83333	3.33333	0.333333
	17	3097, 2563	35	57	94	112	114	3.66667	6.16667	3	0.333333
	18	3126 2559	34	57	94	112	114	3.83333	6.16667	3	0.333333
	19		34	67	107	121	123	5.5	6.66667	2.33333	0.333333
position3	1	1679, 1849	43	115	155	172	174	12	6.66667	2.83333	0.333333
	2	1784, 1869	43	113	151	165	167	11.6667	6.33333	2.33333	0.333333
	3	1709, 1043	52	187	233	252	255	22.5	7.66667	3.16667	0.5
	4	1775, 1036	52	136	177	192	195	14	6.83333	2.5	0.5
	5	2102, 1842	27	116	156	173	175	14.8333	6.66667	2.83333	0.333333
	6	2591, 1149	19	57	90	106	108	6.33333	5.5	2.66667	0.333333
	7	2993, 1598	45	79	125	141	143	5.66667	7.66667	2.66667	0.333333
	8	2932, 1571	45	75	113	130	132	5	6.33333	2.83333	0.333333
	9	3376, 2749	32	132	172	189	191	16.6667	6.66667	2.83333	0.333333
	10	855, 1197	27	184	225	245	248	26.1667	6.83333	3.33333	0.5
	11	2190, 1858	27	200	243	272	275	28.8333	7.16667	4.83333	0.5
	12	3235, 904	26	99	136	155	158	12.1667	6.16667	3.16667	0.5
	13	2963, 3073	34	90	131	150	151	9.33333	6.83333	3.16667	0.166667
	14	1040, 1341	36	77	115	137	138	6.83333	6.33333	3.66667	0.166667
	15	1430, 342	60	113	153	173	175	8.83333	6.66667	3.33333	0.333333
	16	1750, 3671	61	117	156	181	184	9.33333	6.5	4.16667	0.5
	17	856, 602	60	95	130	150	152	5.83333	5.83333	3.33333	0.333333
	18	3039, 2599	67	151	190	211	213	14	6.5	3.5	0.333333
	19	3557, 722	88	119	161	183	185	5.16667	7	3.66667	0.333333
	20	3369, 400	124	154	191	208	209	5	6.16667	2.83333	0.166667
	21	3803, 1124	130	178	216	242	245	8	6.33333	4.33333	0.5
	22	870, 458	131	184	224	252	255	8.83333	6.66667	4.66667	0.5
	23	554, 642	69	106	148	164	166	6.16667	7	2.66667	0.333333
	24	3813, 1024	77	100	138	154	156	3.83333	6.33333	2.66667	0.333333
	25	116, 2857	79	132	169	190	193	8.83333	6.16667	3.5	0.5
position 1	1	2296, 1542	106	308	350	384	387	33.6667	7	5.66667	0.5
161113 NCS25	2	3278, 1119	146	289	333	355	371	23.8333	7.33333	3.66667	2.66667
	3	3073, 1161	152	220	263	284	289	11.3333	7.16667	3.5	0.833333
	4	3830, 1493	154	213	259	277	280	9.83333	7.66667	3	0.5
	5	2762, 1709	173	288	331	352	354	19.1667	7.16667	3.5	0.333333
	6	2337, 618	199	271	315	345	347	12	7.33333	5	0.333333
	7	2341, 1263	277	332	372	394	397	9.16667	6.66667	3.66667	0.5
	8		277	327	371	389	391	8.33333	7.33333	3	0.333333
	9	1446, 2176	289	324	363	388	391	5.83333	6.5	4.16667	0.5
position 2	1	1642	132	281	323	344	348	24.8333	7	3.5	0.666667
	2	290	138	204	245	267	270	11	6.83333	3.66667	0.5
	3	3482	161	205	251	275	277	7.33333	7.66667	4	0.333333
	4	2616	180	229	277	310	315	8.16667	8	5.5	0.833333
	5	1068	186	300	338	358	360	19	6.33333	3.33333	0.333333
	6	2158	184	248	292	315	317	10.6667	7.33333	3.83333	0.333333
	7	2403	191	242	285	308	310	8.5	7.16667	3.83333	0.333333
position 3	1	2668	154	301	344	381	384	24.5	7.16667	6.16667	0.5
	2	1810	192	252	292	316	319	10	6.66667	4	0.5
	3	2193	204	270	319	344	346	11	8.16667	4.16667	0.333333
	pos1	S	30	83	124	143	145	8.83333	6.83333	3.16667	0.333333
			49	97	138	157	159	8	6.83333	3.16667	0.333333
			52	175	214	274	277	20.5	6.5	10	0.5
			65	114	153	170	172	8.16667	6.5	2.83333	0.333333
	pos2		40	100	144	164	166	10	7.33333	3.33333	0.333333
			66	115	155	181	183	8.16667	6.66667	4.33333	0.333333
			58	149	191	211	213	15.1667	7	3.33333	0.333333
	pos3		67	206	247	278	281	23.1667	6.83333	5.16667	0.5
			67	115	157	187	189	8	7	5	0.333333
		S	44	165	207	227	230	20.1667	7	3.33333	0.5
	pos1	G1	91	124	162	176	178	5.5	6.33333	2.33333	0.333333
	pos2		217	253	294	322	324	6	6.83333	4.66667	0.333333
			170	243	285	305	307	12.1667	7	3.33333	0.333333
			177	210	250	268	270	5.5	6.66667	3	0.333333
			177	213	254	274	276	6	6.83333	3.33333	0.333333

## Sheet: myc
Sample ID	X,Y	Birth	Early S	Late S	M start	Cytokinesis		G1	S	G2	M	Cell Cycle
w/ Tam 2C Infected (170324 myc cell cycleinfect_+tam_10%_2c1&2)	1144, 998	9	18	49	61	62		2.25	7.75	3	0.25	13.25
	1207, 1022	9	19	47	55	57		2.5	7	2	0.5	12
	1020, 800	10	24	55	68	69		3.5	7.75	3.25	0.25	14.75
	1037, 771	10	18	49	58	60		2	7.75	2.25	0.5	12.5
	766, 1392	16	60	86	99	101		11	6.5	3.25	0.5	21.25
	816, 1406	16	63	89	103	105		11.75	6.5	3.5	0.5	22.25
	958, 846	26	40	71	79	81		3.5	7.75	2	0.5	13.75
	1030, 818	26	42	79	88	91		4	9.25	2.25	0.75	16.25
	1376, 800	33	39	61	76	78		1.5	5.5	3.75	0.5	11.25
	1430, 828	33	39	62	79	81		1.5	5.75	4.25	0.5	12
	482, 1118	36	44	69	81	84		2	6.25	3	0.75	12
	488, 1070	36	46	72	84	87		2.5	6.5	3	0.75	12.75
	460, 1388	39	44	86	108	110		1.25	10.5	5.5	0.5	17.75
	494, 1350	39	45	91	129	131		1.5	11.5	9.5	0.5	23
	1076, 726	46	54	76	89	91		2	5.5	3.25	0.5	11.25
	1032, 670	46	53	76	87	90		1.75	5.75	2.75	0.75	11
	1678, 922	57	64	90	104	107		1.75	6.5	3.5	0.75	12.5
	1348, 878	57	84	110	122	125		6.75	6.5	3	0.75	17
	1366, 830	57	100	125	139	142		10.75	6.25	3.5	0.75	21.25
w/ Tam 3C Infected (170324 myc cell cycleinfect_+tam_10%_3c1&2)	320, 1592	68	123	150	162	164		13.75	6.75	3	0.5	24
	1594 661	65	71	94	102	103		1.5	5.75	2	0.25	9.5
		65	72	93	104	105		1.75	5.25	2.75	0.25	10
	627 973	69	81	108	119	121		3	6.75	2.75	0.5	13
		69	81	110	122	124		3	7.25	3	0.5	13.75
	1072 1037	76	79	112	118	120		0.75	8.25	1.5	0.5	11
		76	79	124	131	133		0.75	11.25	1.75	0.5	14.25
	1028 925	78	83	108	119	121		1.25	6.25	2.75	0.5	10.75
		78	82	106	119	121		1	6	3.25	0.5	10.75
	1231 812	81	87	119	127	129		1.5	8	2	0.5	12
		81	88	122	135	137		1.75	8.5	3.25	0.5	14
	500, 800	23	36	71	77	80		3.25	8.75	1.5	0.75	14.25
	470, 950	80	88	123	133	134		2	8.75	2.5	0.25	13.5
	495, 900	80	90	128	133	136		2.5	9.5	1.25	0.75	14
	670, 1200	134	173	196	205	207		9.75	5.75	2.25	0.5	18.25
	750, 1170	134	155	181	188	191		5.25	6.5	1.75	0.75	14.25
	410, 1290	207	223	246	253	256		4	5.75	1.75	0.75	12.25
	460, 1320	207	226	248	257	261		4.75	5.5	2.25	1	13.5
	655, 660	23	35	63	70	73		3	7	1.75	0.75	12.5
	1180, 800	73	82	120	129	132		2.25	9.5	2.25	0.75	14.75
w/ Tam 4C Infected (170324 myc cell cycleinfect_+tam_10%_4c1&2)	1080, 740	73	81	114	122	125		2	8.25	2	0.75	13
	1430, 570	9	21	46	58	60		3	6.25	3	0.5	12.75
	1520, 480	9	22	50	61	63		3.25	7	2.75	0.5	13.5
	1590, 670	63	73	100	109	111		2.5	6.75	2.25	0.5	12
	1650, 670	63	73	100	113	115		2.5	6.75	3.25	0.5	13
	1640, 655	115	127	151	161	165		3	6	2.5	1	12.5
	1260, 400	167	182	208	218	221		3.75	6.5	2.5	0.75	13.5
	1260, 450	167	184	207	217	220		4.25	5.75	2.5	0.75	13.25
	1260, 470	168	179	206	215	217		2.75	6.75	2.25	0.5	12.25
	1240, 510	168	180	208	217	220		3	7	2.25	0.75	13
	615 744	23	35	63	70	73		3	7	1.75	0.75	12.5
	671 683	26	40	70	78	80		3.5	7.5	2	0.5	13.5
		26	42	70	79	81		4	7	2.25	0.5	13.75
	1889 1540	21	58	86	97	99		9.25	7	2.75	0.5	19.5
	1241 515	125	132	156	166	167		1.75	6	2.5	0.25	10.5
		125	133	158	166	168		2	6.25	2	0.5	10.75
	667 506	131	140	167	176	177		2.25	6.75	2.25	0.25	11.5
		131	139	167	175	176		2	7	2	0.25	11.25
	673 458	121	143	172	183	185		5.5	7.25	2.75	0.5	16
		121	137	164	177	179		4	6.75	3.25	0.5	14.5
position1	684 391	134	143	170	181	183		2.25	6.75	2.75	0.5	12.25
		134	140	165	176	177		1.5	6.25	2.75	0.25	10.75
	822, 1130	12	25	55	80	83		3.25	7.5	6.25	0.75	17.75
	1460, 1330	11	27	58	65	67		4	7.75	1.75	0.5	14
	1480, 1530	11	30	60	69	71		4.75	7.5	2.25	0.5	15
	1190, 1230	114	121	156	172	174		1.75	8.75	4	0.5	15
	1220, 1220	114	125	161	170	172		2.75	9	2.25	0.5	14.5
	1030, 1090	169	179	212	223	226		2.5	8.25	2.75	0.75	14.25
	1060, 1050	169	180	216	227	230		2.75	9	2.75	0.75	15.25
	560, 1120	148	157	193	204	206		2.25	9	2.75	0.5	14.5
	600, 1125	148	156	193	205	208		2	9.25	3	0.75	15
	800, 1375	146	160	196	207	210		3.5	9	2.75	0.75	16
	850, 1350	146	158	186	194	197		3	7	2	0.75	12.75
	100, 1730	107	115	144	155	158		2	7.25	2.75	0.75	12.75
	150, 1690	107	114	144	158	160		1.75	7.5	3.5	0.5	13.25
	470, 1670	141	161	184	195	197		5	5.75	2.75	0.5	14
	230, 1780	57	66	95	105	107		2.25	7.25	2.5	0.5	12.5
	280, 1750	57	65	93	102	105		2	7	2.25	0.75	12
	130, 1690	107	114	144	158	160		1.75	7.5	3.5	0.5	13.25
	80, 1730	107	114	145	156	158		1.75	7.75	2.75	0.5	12.75
	530, 1450	147	154	182	194	196		1.75	7	3	0.5
	500, 1470	147	153	185	195	197		1.5	8	2.5	0.5
	542 1478	15	23	54	64	65		2	7.75	2.5	0.25
		15	24	51	62	63		2.25	6.75	2.75	0.25
	397 833	18	46	75	91	92		7	7.25	4	0.25
	1400 680	48	61	90	98	100		3.25	7.25	2	0.5
		48	62	90	101	103		3.5	7	2.75	0.5
	1475 326	100	109	138	149	151		2.25	7.25	2.75	0.5
		100	113	140	148	151		3.25	6.75	2	0.75
	976, 755	20	30	56	66	69		2.5	6.5	2.5	0.75
	1004, 794	20	32	56	67	71		3	6	2.75	1
	1220, 480	58	66	90	101	103		2	6	2.75	0.5
	1270, 500	58	64	92	100	102		1.5	7	2	0.5
	1295, 475	102	113	144	156	158		2.75	7.75	3	0.5
	1250, 475	102	111	141	153	156		2.25	7.5	3	0.75
	1095, 590	156	189	215	224	226		8.25	6.5	2.25	0.5
	1165, 605	156	181	208	220	223		6.25	6.75	3	0.75
	940, 595	123	158	186	196	199		8.75	7	2.5	0.75
	980, 620	123	144	174	185	187		5.25	7.5	2.75	0.5
	1250, 940	123	133	162	171	173		2.5	7.25	2.25	0.5
	1230, 970	123	132	160	172	174		2.25	7	3	0.5
	1190, 1020	174	187	220	233	235		3.25	8.25	3.25	0.5
	1270, 1030	174	204	234	245	247		7.5	7.5	2.75	0.5
	525, 545	17	27	54	64	66		2.5	6.75	2.5	0.5
	565, 555	17	28	55	63	66		2.75	6.75	2	0.75
	925, 385	66	78	110	118	121		3	8	2	0.75
	945, 415	66	79	109	121	123		3.25	7.5	3	0.5
	135, 425	100	106	134	143	145		1.5	7	2.25	0.5
	185, 330	100	107	136	153	155		1.75	7.25	4.25	0.5
	600 1615	16	32	61	73	75		4	7.25	3	0.5
	523 548	17	27	54	64	66		2.5	6.75	2.5	0.5
		17	28	55	64	66		2.75	6.75	2.25	0.5
	1050 900	18	29	55	65	67		2.75	6.5	2.5	0.5
	780 587	62	70	101	109	111		2	7.75	2	0.5
		62	71	100	108	110		2.25	7.25	2	0.5
	551 641	83	91	120	133	135		2	7.25	3.25	0.5
		83	93	122	129	130		2.5	7.25	1.75	0.25
