# Supplementary material for: Evidence that the human cell cycle is a series of uncoupled, memoryless phases
Source: Mol Syst Biol. 2019 Mar 19;15(3):e8604. doi: 10.15252/msb.20188604 (PMC6423720; doi:10.15252/msb.20188604)
Supplement: Supplementary file 7 — Source Data for Figure 4 [file MSB-15-e8604-s005.xlsx]

## Sheet: RPE CDK2i
	ID	x at birth	y at birth	G1 start	S start	G2 start	M start	cytokinesis		G1	S	G2	M	total
171115
2uM_1	1	2542	1776	26	70	115	129	132		7.33333	7.5	2.33333	0.5	17.1667
	2	2566	2272	29	77	117	131	134		8	6.66667	2.33333	0.5	17
	3	1310	2660	38	71	116	132	134		5.5	7.5	2.66667	0.333333	15.6667
	4	164	1862	38	80	126	149	152		7	7.66667	3.83333	0.5	18.5
	5	1840	1592	32	69	110	128	131		6.16667	6.83333	3	0.5	16
	6	1815	1483	32	75	115	135	138		7.16667	6.66667	3.33333	0.5	17.1667
	7	3142	2822	39	70	113	130	132		5.16667	7.16667	2.83333	0.333333	15.1667
	8	2494	3556	51	89	135	152	155		6.33333	7.66667	2.83333	0.5	16.8333
	9	3140	2110	56	94	144	165	168		6.33333	8.33333	3.5	0.5	18.6667
	10	3040	2130	56	120	165	189	191		10.6667	7.5	4	0.333333	22.5
	11	1081	18	214	302	360	384	388		14.6667	9.66667	4	0.666667	29
	12	1463	3023	181	303	358	385	389		20.3333	9.16667	4.5	0.666667	34.6667
	13	2512	314	209	320	376	397	400		18.5	9.33333	3.5	0.5	31.8333
	14	1578	569	217	299	353	386	390		13.6667	9	5.5	0.666667	28.8333
	15	1827	2223	196	290	346	368	372		15.6667	9.33333	3.66667	0.666667	29.3333
	16	3675	3520	168	267	324	361	365		16.5	9.5	6.16667	0.666667	32.8333
	17	3657	3113	102	242	297	333	337		23.3333	9.16667	6	0.666667	39.1667
	18	3218	2374	136	249	303	330	334		18.8333	9	4.5	0.666667	33
	19	1759	1522	181	252	302	319	323		11.8333	8.33333	2.83333	0.666667	23.6667
	20	3004	3406	191	258	303	319	323		11.1667	7.5	2.66667	0.666667	22
	21	1519	2272	174	225	273	290	294		8.5	8	2.83333	0.666667	20
	22	3028	3121	140	220	270	291	294		13.3333	8.33333	3.5	0.5	25.6667
	23	1428	2174	174	216	262	281	284		7	7.66667	3.16667	0.5	18.3333
	24	2886	2436	123	183	228	258	261		10	7.5	5	0.5	23
	25	2506	1221	149	195	239	256	260		7.66667	7.33333	2.83333	0.666667	18.5
	26	920	1985	56	86	126	142	144		5	6.66667	2.66667	0.333333	14.3333
	27			56	82	123	140	142		4.33333	6.83333	2.83333	0.333333	14
	28	3558	1164	59	116	159	189	191		9.5	7.16667	5	0.333333	21.6667
	29	1453	1925	61	88	133	152	156		4.5	7.5	3.16667	0.666667	15.1667
	30	2208	1730	153	204	248	264	267		8.5	7.33333	2.66667	0.5	18.5
	31			153	215	259	276	279		10.3333	7.33333	2.83333	0.5	20.5
	32	1756	1265	157	251	300	327	330		15.6667	8.16667	4.5	0.5	28.8333
	33	1684	2500	158	194	237	256	258		6	7.16667	3.16667	0.333333	16.6667
	34	909	2609	163	248	298	320	324		14.1667	8.33333	3.66667	0.666667	26.8333
	35			163	250	301	325	329		14.5	8.5	4	0.666667	27.6667
	36	1845	3280	180	241	283	307	310		10.1667	7	4	0.5	21.6667
	37	2506	310	209	321	374	397	400		18.6667	8.83333	3.83333	0.5	31.8333
2uM_2	1	1392	1728	132	163	211	228	231		5.16667	8	2.83333	0.5	16.5
	2	1618	1984	153	193	235	247	251		6.66667	7	2	0.666667	16.3333
	3	1377	1481	171	264	318	339	342		15.5	9	3.5	0.5	28.5
	4	2418	1146	160	236	282	298	301		12.6667	7.66667	2.66667	0.5	23.5
	5	86	2486	134	254	303	321	324		20	8.16667	3	0.5	31.6667
	6	1812	1278	104	168	211	237	240		10.6667	7.16667	4.33333	0.5	22.6667
	7	28	3112	138	167	214	236	238		4.83333	7.83333	3.66667	0.333333	16.6667
	8	1206	3818	157	232	282	317	320		12.5	8.33333	5.83333	0.5	27.1667
	9	2933	2537	281	331	386	408	411		8.33333	9.16667	3.66667	0.5	21.6667
	10	2101	1840	204	304	365	403	409		16.6667	10.1667	6.33333	1	34.1667
	11	2785	1128	254	310	364	386	390		9.33333	9	3.66667	0.666667	22.6667
	12	2038	1749	204	307	363	387	391		17.1667	9.33333	4	0.666667	31.1667
	13	1059	3499	205	288	340	362	365		13.8333	8.66667	3.66667	0.5	26.6667
	14	258	1741	234	274	318	334	338		6.66667	7.33333	2.66667	0.666667	17.3333
	15	2269	2690	222	269	317	334	338		7.83333	8	2.83333	0.666667	19.3333
	16	1517	884	174	246	296	328	331		12	8.33333	5.33333	0.5	26.1667
	17	3141	2574	181	255	303	324	328		12.3333	8	3.5	0.666667	24.5
	18	873	2632	146	215	265	290	294		11.5	8.33333	4.16667	0.666667	24.6667
	19	261	2059	192	214	257	271	274		3.66667	7.16667	2.33333	0.5	13.6667
	20	1567	2482	147	221	267	288	290		12.3333	7.66667	3.5	0.333333	23.8333
	21	2997	2553	129	199	248	268	271		11.6667	8.16667	3.33333	0.5	23.6667
	22	1002	1582	134	170	216	239	242		6	7.66667	3.83333	0.5	18
	23	1305	1806	90	132	176	195	198		7	7.33333	3.16667	0.5	18
	24	2670	1323	109	161	207	230	233		8.66667	7.66667	3.83333	0.5	20.6667
	25	2152	2559	35	70	112	128	132		5.83333	7	2.66667	0.666667	16.1667
	26	3067	3436	146	178	222	238	241		5.33333	7.33333	2.66667	0.5	15.8333
	27	1986	1446	143	208	253	277	279		10.8333	7.5	4	0.333333	22.6667
	28	954	3469	208	287	339	362	365		13.1667	8.66667	3.83333	0.5	26.1667
	29	1983	3736	223	264	309	326	329		6.83333	7.5	2.83333	0.5	17.6667
2uM_3	1	1124	2648	243	331	388	411	415		14.6667	9.5	3.83333	0.666667	28.6667
	2	1945	1567	180	292	346	414	417		18.6667	9	11.3333	0.5	39.5
	3	3697	969	284	330	378	413	415		7.66667	8	5.83333	0.333333	21.8333
	4	695	785	234	328	383	410	413		15.6667	9.16667	4.5	0.5	29.8333
	5	3391	3549	267	325	382	408	411		9.66667	9.5	4.33333	0.5	24
	6	980	2663	243	323	376	406	409		13.3333	8.83333	5	0.5	27.6667
	7	1380	2378	253	306	358	388	391		8.83333	8.66667	5	0.5	23
	8	3196	3362	185	306	359	383	386		20.1667	8.83333	4	0.5	33.5
	9	3333	2641	239	309	359	377	380		11.6667	8.33333	3	0.5	23.5
	10	1477	2439	253	301	350	370	373		8	8.16667	3.33333	0.5	20
	11	684	2021	226	296	346	374	377		11.6667	8.33333	4.66667	0.5	25.1667
	12	1084	1340	186	275	328	363	368		14.8333	8.83333	5.83333	0.833333	30.3333
	13	2637	2140	257	295	339	359	361		6.33333	7.33333	3.33333	0.333333	17.3333
	14	576	2068	226	280	326	344	346		9	7.66667	3	0.333333	20
	15			227	274	320	344	346		7.83333	7.66667	4	0.333333	19.8333
	16	2057	3070	257	317	369	403	407		10	8.66667	5.66667	0.666667	25
	17	3679	461	225	270	313	338	341		7.5	7.16667	4.16667	0.5	19.3333
	18	1387	1506	217	281	328	350	353		10.6667	7.83333	3.66667	0.5	22.6667
	19	1982	2266	244	301	351	372	375		9.5	8.33333	3.5	0.5	21.8333
	20	2000	338	246	274	317	332	335		4.66667	7.16667	2.5	0.5	14.8333
	21	2918	2032	239	270	317	333	336		5.16667	7.83333	2.66667	0.5	16.1667
	22	1045	299	172	244	291	319	321		12	7.83333	4.66667	0.333333	24.8333
	23	3310	2154	131	205	252	268	272		12.3333	7.83333	2.66667	0.666667	23.5
	24	2882	1006	81	177	235	261	263		16	9.66667	4.33333	0.333333	30.3333
	25	2702	1171	122	169	214	235	237		7.83333	7.5	3.5	0.333333	19.1667
2uM_4	1	618	1276	266	346	406	426	430		13.3333	10	3.33333	0.666667	27.3333
	2	892	1764	205	304	371	396	399		16.5	11.1667	4.16667	0.5	32.3333
	3	1149	3248	155	297	364	388	391		23.6667	11.1667	4	0.5	39.3333
	4	262	3240	140	283	337	371	375		23.8333	9	5.66667	0.666667	39.1667
	5	3704	1396	244	330	390	405	409		14.3333	10	2.5	0.666667	27.5
	6	2928	1348	280	326	383	408	411		7.66667	9.5	4.16667	0.5	21.8333
	7	2260	1024	254	321	374	394	397		11.1667	8.83333	3.33333	0.5	23.8333
	8	1738	2691	165	261	311	359	363		16	8.33333	8	0.666667	33
	9	652	2307	228	288	338	358	362		10	8.33333	3.33333	0.666667	22.3333
	10	1026	1031	228	291	342	360	363		10.5	8.5	3	0.5	22.5
	11	1511	1048	210	286	340	359	362		12.6667	9	3.16667	0.5	25.3333
	12	828	1844	237	288	337	354	356		8.5	8.16667	2.83333	0.333333	19.8333
	13	2432	1544	199	286	334	352	355		14.5	8	3	0.5	26
	14	1659	2634	214	282	333	348	351		11.3333	8.5	2.5	0.5	22.8333
	15	1329	1769	234	328	383	408	411		15.6667	9.16667	4.16667	0.5	29.5
	16	1895	2064	163	300	355	384	387		22.8333	9.16667	4.83333	0.5	37.3333
	17	1524	1949	135	226	275	304	307		15.1667	8.16667	4.83333	0.5	28.6667
	18	2461	3228	238	302	354	377	379		10.6667	8.66667	3.83333	0.333333	23.5
	19	1448	1873	135	284	342	380	383		24.8333	9.66667	6.33333	0.5	41.3333
	20	1077	1113	228	311	360	380	383		13.8333	8.16667	3.33333	0.5	25.8333
	21	2814	273	240	273	318	338	340		5.5	7.5	3.33333	0.333333	16.6667
	22	2389	3419	211	267	314	339	342		9.33333	7.83333	4.16667	0.5	21.8333
	23	1073	3275	155	256	305	330	333		16.8333	8.16667	4.16667	0.5	29.6667
	24	1621	1675	192	256	302	325	328		10.6667	7.66667	3.83333	0.5	22.6667
	25	2500	1414	199	253	299	327	330		9	7.66667	4.66667	0.5	21.8333
2uM_2	26	2394	1733	198	332	402	inf			22.3333	11.6667	#VALUE!	#VALUE!	#VALUE!
