# Supplementary material for: Evidence that the human cell cycle is a series of uncoupled, memoryless phases
Source: Mol Syst Biol. 2019 Mar 19;15(3):e8604. doi: 10.15252/msb.20188604 (PMC6423720; doi:10.15252/msb.20188604)
Supplement: Supplementary file 8 — Source Data for Figure 5 [file MSB-15-e8604-s006.xlsx]

## Sheet: U2OS APH
	ID	x at birth	birth	S starts	G2 starts	M starts	cytokinesis		G1	S	G2	M	total
180112_WTF_APH_1c1	1		5	18	74	84	85		4.33333	18.6667	3.33333	0.333333	26.6667
	2		5	20	72	82	83		5	17.3333	3.33333	0.333333	26
	3		7	18	71	80	83		3.66667	17.6667	3	1	25.3333
	4		7	20	75	81	84		4.33333	18.3333	2	1	25.6667
	5		12	24	76	85	88		4	17.3333	3	1	25.3333
	6		12	27	78	87	88		5	17	3	0.333333	25.3333
	7		10	21	79	94	96		3.66667	19.3333	5	0.666667	28.6667
	8		10	22	77	99	100		4	18.3333	7.33333	0.333333	30
	9		23	32	80	92	93		3	16	4	0.333333	23.3333
	10		23	30	84	98	100		2.33333	18	4.66667	0.666667	25.6667
	11		23	31	85	101	102		2.66667	18	5.33333	0.333333	26.3333
	12		18	30	80	92	93		4	16.6667	4	0.333333	25
	13		18	31	79	87	89		4.33333	16	2.66667	0.666667	23.6667
	14		25	32	87	104	106		2.33333	18.3333	5.66667	0.666667	27
	15		28	35	83	93	94		2.33333	16	3.33333	0.333333	22
	16		24	33	83	97	98		3	16.6667	4.66667	0.333333	24.6667
	17		24	34	83	94	95		3.33333	16.3333	3.66667	0.333333	23.6667
	18		31	38	88	98	101		2.33333	16.6667	3.33333	1	23.3333
	19		31	38	84	94	95		2.33333	15.3333	3.33333	0.333333	21.3333
	20		28	34	88	104	105		2	18	5.33333	0.333333	25.6667
	21		28	41	100	166	167		4.33333	19.6667	22	0.333333	46.3333
	22		31	37	84	93	94		2	15.6667	3	0.333333	21
	23		31	40	87	101	102		3	15.6667	4.66667	0.333333	23.6667
	24		32	40	85	91	93		2.66667	15	2	0.666667	20.3333
	25		32	39	86	114	115		2.33333	15.6667	9.33333	0.333333	27.6667
	26		5	17	75	87	89		4	19.3333	4	0.666667	28
	27		15	22	74	89	90		2.33333	17.3333	5	0.333333	25
180112_WTF_APH_2c1	1		36	42	90	97	100		2	16	2.33333	1	21.3333
	2		20	26	73	84	85		2	15.6667	3.66667	0.333333	21.6667
	3		20	28	80	95	97		2.66667	17.3333	5	0.666667	25.6667
	4		30	41	88	99	101		3.66667	15.6667	3.66667	0.666667	23.6667
	5		17	28	78	91	93		3.66667	16.6667	4.33333	0.666667	25.3333
	6		17	27	79	93	95		3.33333	17.3333	4.66667	0.666667	26
	7		24	30	81	95	97		2	17	4.66667	0.666667	24.3333
	8		24	31	81	93	95		2.33333	16.6667	4	0.666667	23.6667
	9		23	28	80	93	95		1.66667	17.3333	4.33333	0.666667	24
	10		23	27	78	90	92		1.33333	17	4	0.666667	23
	11		24	33	82	94	95		3	16.3333	4	0.333333	23.6667
	12		24	32	84	97	98		2.66667	17.3333	4.33333	0.333333	24.6667
	13		36	42	89	101	102		2	15.6667	4	0.333333	22
	14		36	43	89	98	99		2.33333	15.3333	3	0.333333	21
180112_WTF_APH_3c1	1		14	25	74	84	86		3.66667	16.3333	3.33333	0.666667	24
	2		14	25	75	84	85		3.66667	16.6667	3	0.333333	23.6667
	3		26	40	91	102	103		4.66667	17	3.66667	0.333333	25.6667
	4		26	41	90	98	99		5	16.3333	2.66667	0.333333	24.3333
	5		30	40	92	103	104		3.33333	17.3333	3.66667	0.333333	24.6667
	6		30	40	93	110	111		3.33333	17.6667	5.66667	0.333333	27
	7		29	36	86	98	99		2.33333	16.6667	4	0.333333	23.3333
	8		29	36	87	102	103		2.33333	17	5	0.333333	24.6667
	9		20	30	79	88	90		3.33333	16.3333	3	0.666667	23.3333
	10		15	23	71	84	85		2.66667	16	4.33333	0.333333	23.3333
	11		15	23	72	86	88		2.66667	16.3333	4.66667	0.666667	24.3333
	12		20	27	76	86	88		2.33333	16.3333	3.33333	0.666667	22.6667
	13		22	38	86	98	99		5.33333	16	4	0.333333	25.6667
	14		22	39	89	100	101		5.66667	16.6667	3.66667	0.333333	26.3333
	15		11	20	75	84	86		3	18.3333	3	0.666667	25
180112_WTF_APH_4c1	1		17	27	77	90	91		3.33333	16.6667	4.33333	0.333333	24.6667
	2		15	25	75	89	90		3.33333	16.6667	4.66667	0.333333	25
	3		15	30	83	96	97		5	17.6667	4.33333	0.333333	27.3333
	4		24	35	85	99	100		3.66667	16.6667	4.66667	0.333333	25.3333
	5		24	36	91	107	109		4	18.3333	5.33333	0.666667	28.3333
	6		38	41	87	101	102		1	15.3333	4.66667	0.333333	21.3333
	7		38	41	87	101	102		1	15.3333	4.66667	0.333333	21.3333
	8		11	22	79	96	98		3.66667	19	5.66667	0.666667	29
	9		11	22	83	100	102		3.66667	20.3333	5.66667	0.666667	30.3333
	10		4	20	78	95	96		5.33333	19.3333	5.66667	0.333333	30.6667
	11		4	16	75	88	89		4	19.6667	4.33333	0.333333	28.3333
	12		27	37	88	98	99		3.33333	17	3.33333	0.333333	24
180112_WTF_APH_5c1	1		13	18	84	103	106		1.66667	22	6.33333	1	31
	2		13	20	81	95	97		2.33333	20.3333	4.66667	0.666667	28
	3		13	20	86	97	98		2.33333	22	3.66667	0.333333	28.3333
	4		13	22	85	96	97		3	21	3.66667	0.333333	28
	5		36	41	88	100	102		1.66667	15.6667	4	0.666667	22
	6		32	41	87	96	97		3	15.3333	3	0.333333	21.6667
	7		32	41	86	97	98		3	15	3.66667	0.333333	22
	8		1	25	98	137	138		8	24.3333	13	0.333333	45.6667
	9		1	28	98	115	116		9	23.3333	5.66667	0.333333	38.3333
	10		27	36	84	94	95		3	16	3.33333	0.333333	22.6667
	11		27	32	84	94	95		1.66667	17.3333	3.33333	0.333333	22.6667
	12		27	32	85	108	109		1.66667	17.6667	7.66667	0.333333	27.3333
	13		15	23	76	87	89		2.66667	17.6667	3.66667	0.666667	24.6667
	14		28	36	84	99	100		2.66667	16	5	0.333333	24
	15		28	36	81	94	96		2.66667	15	4.33333	0.666667	22.6667
180112_WTF_APH_6c1	1		19	26	80	89	92		2.33333	18	3	1	24.3333
	2		18	26	80	94	96		2.66667	18	4.66667	0.666667	26
	3		28	41	104	159	161		4.33333	21	18.3333	0.666667	44.3333
	4		17	23	76	87	90		2	17.6667	3.66667	1	24.3333
	5		13	24	78	89	91		3.66667	18	3.66667	0.666667	26
	6		25	32	80	92	94		2.33333	16	4	0.666667	23
	7		25	31	77	87	90		2	15.3333	3.33333	1	21.6667
	8		3	14	70	82	83		3.66667	18.6667	4	0.333333	26.6667
	9		15	20	71	104	106		1.66667	17	11	0.666667	30.3333
	10		15	21	75	96	99		2	18	7	1	28
	11		21	33	86	97	99		4	17.6667	3.66667	0.666667	26
	12		21	39	87	103	104		6	16	5.33333	0.333333	27.6667
	13		19	27	77	89	91		2.66667	16.6667	4	0.666667	24
	14		20	30	84	108	112		3.33333	18	8	1.33333	30.6667
	15		20	28	75	89	95		2.66667	15.6667	4.66667	2	25
WT_APH_1	1		29	34	89	98	99		1.66667	18.3333	3	0.333333
	2		29	34	90	103	104		1.66667	18.6667	4.33333	0.333333
	3		11	19	75	82	84		2.66667	18.6667	2.33333	0.666667
	4		22	30	82	92	93		2.66667	17.3333	3.33333	0.333333
	5		22	30	81	91	92		2.66667	17	3.33333	0.333333
	6		28	33	85	101	103		1.66667	17.3333	5.33333	0.666667
	7		28	33	85	98	99		1.66667	17.3333	4.33333	0.333333
	8		23	30	81	98	99		2.33333	17	5.66667	0.333333	25.3333
	9		23	29	85	104	105		2	18.6667	6.33333	0.333333	27.3333
	10		27	38	86	100	102		3.66667	16	4.66667	0.666667	25
WT_APH_2			12	23	78	88	90		3.66667	18.3333	3.33333	0.666667
			12	25	80	100	102		4.33333	18.3333	6.66667	0.666667
			33	39	93	103	104		2	18	3.33333	0.333333
			33	39	97	121	122		2	19.3333	8	0.333333
			22	28	79	102	103		2	17	7.66667	0.333333
			22	28	79	100	101		2	17	7	0.333333
			18	25	77	92	94		2.33333	17.3333	5	0.666667
WT_APH_3			35	40	86	100	101		1.66667	15.3333	4.66667	0.333333
			35	40	87	97	98		1.66667	15.6667	3.33333	0.333333
			35	40	87	116	117		1.66667	15.6667	9.66667	0.333333
			30	37	97	140	142		2.33333	20	14.3333	0.666667
			30	37	92	129	130		2.33333	18.3333	12.3333	0.333333
			27	38	88	105	107		3.66667	16.6667	5.66667	0.666667
			27	35	89	107	108		2.66667	18	6	0.333333
			31	42	91	117	118		3.66667	16.3333	8.66667	0.333333
			31	41	91	109	111		3.33333	16.6667	6	0.666667
			22	28	82	95	97		2	18	4.33333	0.666667
			22	29	83	99	101		2.33333	18	5.33333	0.666667
APH_4c1			31	34	88	100	102		1	18	4	0.666667
			31	36	90	105	106		1.66667	18	5	0.333333
			11	22	79	96	98		3.66667	19	5.66667	0.666667
			11	22	83	100	102		3.66667	20.3333	5.66667	0.666667
			4	16	75	88	89		4	19.6667	4.33333	0.333333
			4	20	77	95	96		5.33333	19	6	0.333333
			15	25	75	89	90		3.33333	16.6667	4.66667	0.333333
			15	29	83	96	97		4.66667	18	4.33333	0.333333
			30	42	105	121	123		4	21	5.33333	0.666667
			24	36	91	107	109		4	18.3333	5.33333	0.666667
APH_5c1			13	18	84	103	106		1.66667	22	6.33333	1
			13	20	81	95	97		2.33333	20.3333	4.66667	0.666667
			14	20	85	97	98		2	21.6667	4	0.333333
			14	22	84	96	98		2.66667	20.6667	4	0.666667
			27	36	84	94	95		3	16	3.33333	0.333333
			32	41	87	96	97		3	15.3333	3	0.333333
			32	41	87	97	98		3	15.3333	3.33333	0.333333
			2	28	98	115	117		8.66667	23.3333	5.66667	0.666667
			2	25	97	137	139		7.66667	24	13.3333	0.666667
			15	23	76	87	89		2.66667	17.6667	3.66667	0.666667
WT_APH_6			12	18	68	75	76		2	16.6667	2.33333	0.333333
			12	18	68	80	82		2	16.6667	4	0.666667
			17	22	74	86	88		1.66667	17.3333	4	0.666667
			24	32	82	93	95		2.66667	16.6667	3.66667	0.666667
			24	33	81	92	94		3	16	3.66667	0.666667
			31	36	84	91	94		1.66667	16	2.33333	1
			31	37	83	94	97		2	15.3333	3.66667	1

## Sheet: U2OS NCS
	ID	xy at birth	birth	S starts	S end	M start	cytokinesis	mom treated	G1	S	G2	M	total
100 ng/ml	1	1291, 1746	125	137	165	194	196		4	9.33333	9.66667	0.666667	23.6667
position1	2	294, 1410	87	102	129	153	154		5	9	8	0.333333	22.3333
	3	199, 1307	82	121	154	180	182		13	11	8.66667	0.666667	33.3333
	4	108, 1079	83	96	122	149	153		4.33333	8.66667	9	1.33333	23.3333
	5	201, 1037	83	96	123	138	140		4.33333	9	5	0.666667	19
	6	223, 1160	104	119	146	176	178		5	9	10	0.666667	24.6667
	7	350, 1167	104	121	146	170	171		5.66667	8.33333	8	0.333333	22.3333
	8	343, 727	80	112	138	150	151		10.6667	8.66667	4	0.333333	23.6667
	9	454, 757	80	118	148	165	167		12.6667	10	5.66667	0.666667	29
	10	627, 810	90	146	189	204	206		18.6667	14.3333	5	0.666667	38.6667
	11	741, 802	90	129	161	180	182		13	10.6667	6.33333	0.666667	30.6667
	12	601, 695	92	118	146	165	166		8.66667	9.33333	6.33333	0.333333	24.6667
	13	720, 663	92	106	136	150	151		4.66667	10	4.66667	0.333333	19.6667
	14	1488, 96	95	107	134	151	152		4	9	5.66667	0.333333	19
	15	1480, 1496	96	105	128	140	141		3	7.66667	4	0.333333	15
	16	1444, 1600	96	109	134	146	148		4.33333	8.33333	4	0.666667	17.3333
	17	904, 824	99	128	165	181	184		9.66667	12.3333	5.33333	1	28.3333
	18	472, 308	117	131	154	167	169		4.66667	7.66667	4.33333	0.666667	17.3333
	19	390, 344	117	134	158	171	173		5.66667	8	4.33333	0.666667	18.6667
position2	1	986, 1098	89	106	133	151	152		5.66667	9	6	0.333333	21
	2	988, 1241	89	101	127	140	141		4	8.66667	4.33333	0.333333	17.3333
	3	736, 1018	90	101	130	146	147		3.66667	9.66667	5.33333	0.333333	19
	4	1025, 1035	95	119	148	163	164		8	9.66667	5	0.333333	23
	5	566, 1434	95	102	125	133	135		2.33333	7.66667	2.66667	0.666667	13.3333
	6	556, 1511	95	102	126	138	139		2.33333	8	4	0.333333	14.6667
	7	409, 1302	102	110	138	158	160		2.66667	9.33333	6.66667	0.666667	19.3333
	8	411, 1389	102	114	134	150	152		4	6.66667	5.33333	0.666667	16.6667
	9	933, 1810	126	135	161	178	179		3	8.66667	5.66667	0.333333	17.6667
	10	1060, 1813	126	137	160	174	175		3.66667	7.66667	4.66667	0.333333	16.3333
	11	172, 1162	107	127	152	165	166		6.66667	8.33333	4.33333	0.333333	19.6667
	12	294, 1383	115	131	156	171	172		5.33333	8.33333	5	0.333333	19
	13	844, 389	115	123	148	164	166		2.66667	8.33333	5.33333	0.666667	17
	14	804, 494	115	121	146	165	166		2	8.33333	6.33333	0.333333	17
	15	559, 217	115	130	152	165	166		5	7.33333	4.33333	0.333333	17
	16	1350, 1324	117	128	159	174	176		3.66667	10.3333	5	0.666667	19.6667
	17	1452, 1276	117	129	155	167	169		4	8.66667	4	0.666667	17.3333
	18	1808, 1500	117	135	167	193	194		6	10.6667	8.66667	0.333333	25.6667
	19	300, 1073	119	144	177	192	193		8.33333	11	5	0.333333	24.6667
	20	290, 1167	119	126	153	176	177		2.33333	9	7.66667	0.333333	19.3333
position3	1	828, 1102	84	103	125	137	139		6.33333	7.33333	4	0.666667	18.3333
	2	813, 1218	84	103	126	145	167		6.33333	7.66667	6.33333	7.33333	27.6667
	3	467, 1087	127	135	158	171	172		2.66667	7.66667	4.33333	0.333333	15
	4	497, 1235	127	135	157	171	173		2.66667	7.33333	4.66667	0.666667	15.3333
	5	915, 1510	142	161	183	197	198		6.33333	7.33333	4.66667	0.333333	18.6667
	6	1027, 1610	142	165	188	204	206		7.66667	7.66667	5.33333	0.666667	21.3333
	7	1110, 798	115	125	151	169	170		3.33333	8.66667	6	0.333333	18.3333
	8	1166, 719	115	126	158	182	183		3.66667	10.6667	8	0.333333	22.6667
	9	1021, 288	96	158	185	200	201		20.6667	9	5	0.333333	35
	10	1059, 371	96	127	150	189	191		10.3333	7.66667	13	0.666667	31.6667
	11	857, 620	104	117	143	154	156		4.33333	8.66667	3.66667	0.666667	17.3333
	12	959, 661	104	130	157	171	172		8.66667	9	4.66667	0.333333	22.6667
	13	1578, 326	114	150	176	184	185		12	8.66667	2.66667	0.333333	23.6667
	14	1114, 1908	116	160	185	201	202		14.6667	8.33333	5.33333	0.333333	28.6667
	15	1806, 1698	118	139	164	182	183		7	8.33333	6	0.333333	21.6667
	16	1822, 1774	118	135	167	182	187		5.66667	10.6667	5	1.66667	23
	17	1206, 520	121	143	168	181	183		7.33333	8.33333	4.33333	0.666667	20.6667
	18	558, 1851	142	151	173	189	191		3	7.33333	5.33333	0.666667	16.3333
	19	642, 1858	142	151	176	185	187		3	8.33333	3	0.666667	15
position4	1	964, 1318	110	115	141	149	151		1.66667	8.66667	2.66667	0.666667	13.6667
	2	1000, 1184	110	115	141	151	155		1.66667	8.66667	3.33333	1.33333	15
	3	440, 1717	154	165	190	203	205		3.66667	8.33333	4.33333	0.666667	17
	4	467, 1804	154	168	195	204	206		4.66667	9	3	0.666667	17.3333
	5	335, 1481	101	129	165	182	183		9.33333	12	5.66667	0.333333	27.3333
	6	1084, 1648	85	142	173	182	184		19	10.3333	3	0.666667	33
	7	1269, 1402	113	137	163	181	188		8	8.66667	6	2.33333	25
	8	872, 873	64	88	120	134	136		8	10.6667	4.66667	0.666667	24
	9	1375, 688	131	144	169	179	180		4.33333	8.33333	3.33333	0.333333	16.3333
	10	1491, 319	147	155	178	187	190		2.66667	7.66667	3	1	14.3333
	11	446, 1577	112	126	161	171	174		4.66667	11.6667	3.33333	1	20.6667
	12		120	126	149	165	166		2	7.66667	5.33333	0.333333	15.3333
	13		120	126	152	164	166		2	8.66667	4	0.666667	15.3333
	14	1677, 173	112	120	145	155	157		2.66667	8.33333	3.33333	0.666667	15
	15		112	119	142	156	157		2.33333	7.66667	4.66667	0.333333	15
	16		119	126	157	170	176		2.33333	10.3333	4.33333	2	19
	17		119	128	152	175	177		3	8	7.66667	0.666667	19.3333
position 5	1	398, 950	85	100	126	137	139		5	8.66667	3.66667	0.666667	18
	2	458, 950	85	100	131	146	147		5	10.3333	5	0.333333	20.6667
	3	980, 1042	95	104	127	144	146		3	7.66667	5.66667	0.666667	17
	4	1074, 1024	95	102	127	141	143		2.33333	8.33333	4.66667	0.666667	16
	5	778, 1046	97	109	134	155	156		4	8.33333	7	0.333333	19.6667
	6	690, 950	97	110	133	154	156		4.33333	7.66667	7	0.666667	19.6667
	7	1238, 1170	80	103	131	140	143		7.66667	9.33333	3	1	21
	8	1326, 1236	80	98	123	145	148		6	8.33333	7.33333	1	22.6667
	9	1724, 806	121	129	152	175	176		2.66667	7.66667	7.66667	0.333333	18.3333
	10	1716, 962	121	130	153	168	169		3	7.66667	5	0.333333	16
	11		89	127	160	201	204		12.6667	11	13.6667	1	38.3333
	12		91	102	130	152	154		3.66667	9.33333	7.33333	0.666667	21
	13		91	105	131	145	146		4.66667	8.66667	4.66667	0.333333	18.3333
	14		105	116	139	156	158		3.66667	7.66667	5.66667	0.666667	17.6667
	15		105	119	143	160	164		4.66667	8	5.66667	1.33333	19.6667
	16		107	114	135	148	149		2.33333	7	4.33333	0.333333	14
	17		107	115	136	152	153		2.66667	7	5.33333	0.333333	15.3333
	18		107	114	137	148	149		2.33333	7.66667	3.66667	0.333333	14
	19		107	114	136	147	148		2.33333	7.33333	3.66667	0.333333	13.6667
	20		116	124	147	171	172		2.66667	7.66667	8	0.333333	18.6667
	21		116	125	147	176	178		3	7.33333	9.66667	0.666667	20.6667
position 6	1		80	121	143	173	175		13.6667	7.33333	10	0.666667	31.6667
	2		80	116	150	172	173		12	11.3333	7.33333	0.333333	31
	3		87	107	131	146	149		6.66667	8	5	1	20.6667
	4		87	127	152	162	163		13.3333	8.33333	3.33333	0.333333	25.3333
	5		93	111	140	156	158		6	9.66667	5.33333	0.666667	21.6667
	6		93	109	135	146	148		5.33333	8.66667	3.66667	0.666667	18.3333
	7		95	104	135	145	146		3	10.3333	3.33333	0.333333	17
	8		95	104	140	151	152		3	12	3.66667	0.333333	19
	9		99	109	134	150	151		3.33333	8.33333	5.33333	0.333333	17.3333
	10	311, 1703	104	112	139	151	153		2.66667	9	4	0.666667	16.3333
			110	143	170	185	186		11	9	5	0.333333	25.3333
			110	140	172	187	189		10	10.6667	5	0.666667	26.3333
			110	129	158	185	187		6.33333	9.66667	9	0.666667	25.6667
			110	142	172	189	190		10.6667	10	5.66667	0.333333	26.6667
			113	122	149	167	169		3	9	6	0.666667	18.6667
			113	123	149	170	171		3.33333	8.66667	7	0.333333	19.3333
			116	130	155	164	167		4.66667	8.33333	3	1	17
			116	130	154	167	168		4.66667	8	4.33333	0.333333	17.3333
